# Supplementary material for: Echinoderes pterus sp. n. showing a geographically and bathymetrically wide distribution pattern on seamounts and on the deep-sea floor in the Arctic Ocean, Atlantic Ocean, and the Mediterranean Sea (Kinorhyncha, Cyclorhagida)
Source: Zookeys. 2018 Jul 5;(771):15–40. doi: 10.3897/zookeys.771.25534 (PMC6043624; doi:10.3897/zookeys.771.25534)
Supplement: XML Treatment for Echinoderes pterus [file zookeys.771.25534-treatment1.xml]

<!DOCTYPE tp:taxon-treatment
  PUBLIC "-//TaxonX//DTD Taxonomic Treatment Publishing DTD v0 20100105//EN" "tax-treatment-NSO.dtd">
<tp:taxon-treatment xmlns:tp="http://www.plazi.org/taxpub"><tp:treatment-meta><kwd-group><label>Taxon classification</label><kwd><named-content xmlns:xlink="http://www.w3.org/1999/xlink" content-type="kingdom">Animalia</named-content></kwd><kwd><named-content xmlns:xlink="http://www.w3.org/1999/xlink" content-type="order">Echinorhagata</named-content></kwd><kwd><named-content xmlns:xlink="http://www.w3.org/1999/xlink" content-type="family">Echinoderidae</named-content></kwd></kwd-group><mixed-citation publication-type="journal"><person-group><name><surname>Yamasaki</surname><given-names>Hiroshi</given-names></name><name><surname>Grzelak</surname><given-names>Katarzyna</given-names></name><name><surname>Sørensen</surname><given-names>Martin V.</given-names></name><name><surname>Neuhaus</surname><given-names>Birger</given-names></name><name><surname>George</surname><given-names>Kai Horst</given-names></name></person-group><article-title>
          <italic><tp:taxon-name><tp:taxon-name-part taxon-name-part-type="genus" reg="Echinoderes">Echinoderes</tp:taxon-name-part> <tp:taxon-name-part taxon-name-part-type="species" reg="pterus">pterus</tp:taxon-name-part></tp:taxon-name></italic> sp. n. showing a geographically and bathymetrically wide distribution pattern on seamounts and on the deep-sea floor in the Arctic Ocean, Atlantic Ocean, and the Mediterranean Sea (<tp:taxon-name><tp:taxon-name-part taxon-name-part-type="class">Kinorhyncha</tp:taxon-name-part></tp:taxon-name>, <tp:taxon-name><tp:taxon-name-part taxon-name-part-type="order">Cyclorhagida</tp:taxon-name-part></tp:taxon-name>)</article-title><source>Zookeys</source><day>5</day><month>7</month><year>2018</year><volume>2018</volume><issue>771</issue><fpage>15</fpage><lpage>40</lpage><pub-id pub-id-type="doi">10.3897/zookeys.771.25534</pub-id></mixed-citation></tp:treatment-meta><tp:nomenclature><tp:taxon-name>
                      <tp:taxon-name-part taxon-name-part-type="genus" reg="Echinoderes">Echinoderes</tp:taxon-name-part>
                      <tp:taxon-name-part taxon-name-part-type="species" reg="pterus">pterus</tp:taxon-name-part>
                      <object-id xmlns:xlink="http://www.w3.org/1999/xlink" content-type="zoobank" xlink:type="simple">http://zoobank.org/7F59E70B-3B53-4168-929B-F0EDCB6CD231</object-id>
                    </tp:taxon-name><tp:taxon-status xmlns:xlink="http://www.w3.org/1999/xlink" xlink:type="simple">sp. n.</tp:taxon-status><xref ref-type="fig" rid="F2">Figs 2</xref><xref ref-type="fig" rid="F3">, 3</xref><xref ref-type="fig" rid="F4">, 4</xref><xref ref-type="fig" rid="F5">, 5</xref><xref ref-type="fig" rid="F6">, 6</xref><xref ref-type="fig" rid="F7">, 7</xref><xref ref-type="fig" rid="F8">, 8</xref><xref ref-type="fig" rid="F9">, 9</xref><xref ref-type="table" rid="T2">; Tables 2</xref><xref ref-type="table" rid="T3">and 3</xref></tp:nomenclature><tp:treatment-sec sec-type="diagnosis" id="SECID0EUQAE"><title>Diagnosis.</title><p>
              <italic><tp:taxon-name><tp:taxon-name-part taxon-name-part-type="genus" reg="Echinoderes">Echinoderes</tp:taxon-name-part></tp:taxon-name></italic> with middorsal acicular spines on segments 4–8; laterodorsal tubes on segment 10; lateroventral tubes on segment 5; lateroventral acicular spines on segments 6–9; tufts of long hairs arising from slits in a laterodorsal position on segment 9; truncated tergal extensions on segment 11; without type-2 gland cell outlet.</p></tp:treatment-sec><tp:treatment-sec sec-type="etymology" id="SECID0EBRAE"><title>Etymology.</title><p>The species name is derived from the Latinized Greek <italic>pterón</italic> (wing or feather), referring to the tufts of hairs on segment 9 which look like wings.</p></tp:treatment-sec><tp:treatment-sec sec-type="material" id="SECID0EJRAE"><title>Material examined.</title><p>Holotype: Adult male (<abbrev xmlns:xlink="http://www.w3.org/1999/xlink" content-type="institution" xlink:title="Museum für Naturkunde Berlin" id="ABBRID0EPRAE" xlink:type="simple">ZMB</abbrev> 11608), collected at station 55 in the Mediterranean deep sea off Crete (Fig. <xref ref-type="fig" rid="F1">1A, E</xref>; Table <xref ref-type="table" rid="T1">1</xref>), mounted as a glycerol-paraffin slide on a Cobb aluminum frame.</p><p>Paratypes: Adults, collected in the Mediterranean Sea off Crete; four males and one female, collected at station 24 (<abbrev xmlns:xlink="http://www.w3.org/1999/xlink" content-type="institution" xlink:title="Museum für Naturkunde Berlin" id="ABBRID0E5RAE" xlink:type="simple">ZMB</abbrev> 11609–11613); one female, collected at station 51 (<abbrev xmlns:xlink="http://www.w3.org/1999/xlink" content-type="institution" xlink:title="Museum für Naturkunde Berlin" id="ABBRID0EDSAE" xlink:type="simple">ZMB</abbrev> 11614); one female, collected at station 52 (<abbrev xmlns:xlink="http://www.w3.org/1999/xlink" content-type="institution" xlink:title="Museum für Naturkunde Berlin" id="ABBRID0EISAE" xlink:type="simple">ZMB</abbrev> 11615); one male, collected at station 56 (<abbrev xmlns:xlink="http://www.w3.org/1999/xlink" content-type="institution" xlink:title="Museum für Naturkunde Berlin" id="ABBRID0ENSAE" xlink:type="simple">ZMB</abbrev> 11616); one male and three females, collected at station 62 (<abbrev xmlns:xlink="http://www.w3.org/1999/xlink" content-type="institution" xlink:title="Museum für Naturkunde Berlin" id="ABBRID0ESSAE" xlink:type="simple">ZMB</abbrev> 11617–11620); one female, collected at station 64 (<abbrev xmlns:xlink="http://www.w3.org/1999/xlink" content-type="institution" xlink:title="Museum für Naturkunde Berlin" id="ABBRID0EXSAE" xlink:type="simple">ZMB</abbrev> 11621); one male, collected at station 65 (<abbrev xmlns:xlink="http://www.w3.org/1999/xlink" content-type="institution" xlink:title="Museum für Naturkunde Berlin" id="ABBRID0E3SAE" xlink:type="simple">ZMB</abbrev> 11622); one male, collected at station 66 (<abbrev xmlns:xlink="http://www.w3.org/1999/xlink" content-type="institution" xlink:title="Museum für Naturkunde Berlin" id="ABBRID0EBTAE" xlink:type="simple">ZMB</abbrev> 11623); one male, collected at station 94 (<abbrev xmlns:xlink="http://www.w3.org/1999/xlink" content-type="institution" xlink:title="Museum für Naturkunde Berlin" id="ABBRID0EGTAE" xlink:type="simple">ZMB</abbrev> 11624); four males and seven females, collected at station 1167.1 (<abbrev xmlns:xlink="http://www.w3.org/1999/xlink" content-type="institution" xlink:title="Museum für Naturkunde Berlin" id="ABBRID0ELTAE" xlink:type="simple">ZMB</abbrev> 11628–11638); one male and one female, collected at station 1169.1 (<abbrev xmlns:xlink="http://www.w3.org/1999/xlink" content-type="institution" xlink:title="Museum für Naturkunde Berlin" id="ABBRID0EQTAE" xlink:type="simple">ZMB</abbrev> 11639–11640); one female, collected at station 918 (<abbrev xmlns:xlink="http://www.w3.org/1999/xlink" content-type="institution" xlink:title="Museum für Naturkunde Berlin" id="ABBRID0EVTAE" xlink:type="simple">ZMB</abbrev> 11625); one male and one female, collected at station 930 (<abbrev xmlns:xlink="http://www.w3.org/1999/xlink" content-type="institution" xlink:title="Museum für Naturkunde Berlin" id="ABBRID0E1TAE" xlink:type="simple">ZMB</abbrev> 11626–11627); (Fig. <xref ref-type="fig" rid="F1">1A, E, F</xref>; Table <xref ref-type="table" rid="T1">1</xref>). All paratypes mounted as glycerol-paraffin slides on Cobb aluminum frames.</p><p>Additional material for <abbrev xmlns:xlink="http://www.w3.org/1999/xlink" xlink:title="light microscopy" id="ABBRID0EJUAE" xlink:type="simple">LM</abbrev>: all adults; seven males and 12 females, collected at station 152 on Karasik Seamount, mounted as glycerol-paraffin slides on Cobb aluminum frames (<abbrev xmlns:xlink="http://www.w3.org/1999/xlink" content-type="institution" xlink:title="Museum für Naturkunde Berlin" id="ABBRID0ENUAE" xlink:type="simple">ZMB</abbrev> 11642–11660); one male and one female, collected at station 31 north of Svalbard, mounted in Fluoromount G (<abbrev xmlns:xlink="http://www.w3.org/1999/xlink" content-type="institution" xlink:title="Natural History Museum of Denmark" id="ABBRID0ESUAE" xlink:type="simple">NHMD</abbrev>-202798 and <abbrev xmlns:xlink="http://www.w3.org/1999/xlink" content-type="institution" xlink:title="Natural History Museum of Denmark" id="ABBRID0EXUAE" xlink:type="simple">NHMD</abbrev>-202799); one male and one female, collected at station 43 north of Svalbard, mounted in Fluoromount G (<abbrev xmlns:xlink="http://www.w3.org/1999/xlink" content-type="institution" xlink:title="Natural History Museum of Denmark" id="ABBRID0E3UAE" xlink:type="simple">NHMD</abbrev>-202800 and <abbrev xmlns:xlink="http://www.w3.org/1999/xlink" content-type="institution" xlink:title="Natural History Museum of Denmark" id="ABBRID0EBVAE" xlink:type="simple">NHMD</abbrev>-202801); one male, collected at station 717 on the Sedlo Seamount, mounted as a glycerol-paraffin slide on a glass slide (<abbrev xmlns:xlink="http://www.w3.org/1999/xlink" content-type="institution" xlink:title="Museum für Naturkunde Berlin" id="ABBRID0EGVAE" xlink:type="simple">ZMB</abbrev> 11641) (Fig. <xref ref-type="fig" rid="F1">1A–D</xref>; Table <xref ref-type="table" rid="T1">1</xref>).</p><p>Additional material for <abbrev xmlns:xlink="http://www.w3.org/1999/xlink" xlink:title="scanning electron microscopy" xlink:type="simple">SEM</abbrev>: adults, mounted on aluminum stubs; five males and nine females, collected at station 63 (<abbrev xmlns:xlink="http://www.w3.org/1999/xlink" content-type="institution" xlink:title="Museum für Naturkunde Berlin" id="ABBRID0EVVAE" xlink:type="simple">ZMB</abbrev> 11664a–d, 11665a–d, 11666a, 11667a–d, 11668a), Mediterranean deep sea off Crete; five males and four females, collected at station 66, Mediterranean deep sea off Crete (<abbrev xmlns:xlink="http://www.w3.org/1999/xlink" content-type="institution" xlink:title="Museum für Naturkunde Berlin" id="ABBRID0E1VAE" xlink:type="simple">ZMB</abbrev> 11661a–c, d, 11662a–c, 11663a, c); one male and four females, collected at station 152, the Karasik Seamount (<abbrev xmlns:xlink="http://www.w3.org/1999/xlink" content-type="institution" xlink:title="Museum für Naturkunde Berlin" id="ABBRID0E6VAE" xlink:type="simple">ZMB</abbrev> 11669a, b, 11670b, d, 11671e) (Fig. <xref ref-type="fig" rid="F1">1A, B, E</xref>; Table <xref ref-type="table" rid="T1">1</xref>).</p></tp:treatment-sec><tp:treatment-sec sec-type="type locality" id="SECID0EMWAE"><title>Type locality.</title><p>Deep-sea trench off Crete, Mediterranean Sea, (<named-content xmlns:xlink="http://www.w3.org/1999/xlink" content-type="dwc:verbatimCoordinates" xlink:type="simple"><named-content content-type="geo-json" specific-use="{&#34;type&#34;:&#34;Point&#34;,&#34;coordinates&#34;:[26.191667,34.505278]}" id="NCID0EVWAE" xlink:type="simple">34°30'19"N, 26°11'30"E</named-content></named-content>), 4,332 m depth (Fig. <xref ref-type="fig" rid="F1">1A, E</xref>; Table <xref ref-type="table" rid="T1">1</xref>).</p></tp:treatment-sec><tp:treatment-sec sec-type="description" id="SECID0ECXAE"><title>Description.</title><p>Adult with head, neck, and eleven trunk segments (Figs <xref ref-type="fig" rid="F2">2A, B</xref>, <xref ref-type="fig" rid="F3">3A</xref>, <xref ref-type="fig" rid="F4">4A</xref>). See Table <xref ref-type="table" rid="T2">2</xref> for measurements. Table <xref ref-type="table" rid="T3">3</xref> indicates the positions of cuticular structures (sensory spots, gland cell outlets, spines, tubes, and sieve plates).</p><fig id="F2" position="float" orientation="portrait"><label>Figure 2.</label><caption><p>
                  <italic><tp:taxon-name><tp:taxon-name-part taxon-name-part-type="genus" reg="Echinoderes">Echinoderes</tp:taxon-name-part> <tp:taxon-name-part taxon-name-part-type="species" reg="pterus">pterus</tp:taxon-name-part></tp:taxon-name></italic> sp. n., camera lucida drawings. <bold>A, B</bold> Holotype, male (<abbrev xmlns:xlink="http://www.w3.org/1999/xlink" content-type="institution" xlink:title="Museum für Naturkunde Berlin" id="ABBRID0ERYAE" xlink:type="simple">ZMB</abbrev> 11608), collected at station 55 (Mediterranean deep sea off Crete), entire animal, segments 1–11 in dorsal and ventral view, respectively <bold>C, D</bold> paratype, female (<abbrev xmlns:xlink="http://www.w3.org/1999/xlink" content-type="institution" xlink:title="Museum für Naturkunde Berlin" id="ABBRID0EYYAE" xlink:type="simple">ZMB</abbrev> 11614), collected at station 51 (Mediterranean deep sea off Crete), segments 9–11, dorsal and ventral view, respectively <bold>E</bold> non-type, male (<abbrev xmlns:xlink="http://www.w3.org/1999/xlink" content-type="institution" xlink:title="Museum für Naturkunde Berlin" id="ABBRID0E6YAE" xlink:type="simple">ZMB</abbrev> 11653), collected at station 152-1 (Karasik Seamount), segments 8–11, left side of ventral view. Characters drawn in gray color are overlapped by the preceding segment. Abbreviations: gco1, type-1 gland cell outlet; ldt, laterodorsal tube; ltas, lateral terminal accessory spine; lts, lateral terminal spine; lvs, lateroventral acicular spine; lvt, lateroventral tube; mds, middorsal acicular spine; pe, penile spine; si, protonephridial sieve plate; ss, sensory spot; th, tuft of long hairs. Digits after abbreviations indicate the corresponding segment number except in connection with a gland cell outlet. Scale bar: 100 µm.</p></caption><graphic xmlns:xlink="http://www.w3.org/1999/xlink" xlink:href="zookeys-771-015-g002.jpg" position="float" orientation="portrait" xlink:type="simple" id="oo_215128.jpg"/></fig><table-wrap id="T2" position="float" orientation="portrait"><label>Table 2.</label><caption><p>Measurements of adult <italic><tp:taxon-name><tp:taxon-name-part taxon-name-part-type="genus" reg="Echinoderes">Echinoderes</tp:taxon-name-part> <tp:taxon-name-part taxon-name-part-type="species" reg="pterus">pterus</tp:taxon-name-part></tp:taxon-name></italic> sp. n. Measurements are given in micrometers, except for the ratios, and are summed for all specimens and listed separately for each population. Columns N and SD indicate sample size and standard deviation, respectively. Abbreviations: (f), length in females; ldt, length of laterodorsal tube; ltas, length of lateral terminal accessory spine; lts, length of lateral terminal spine; lvs, length of lateroventral spine; lvt, length of lateroventral tube; (m), length in males; mds, length of middorsal spine; msw, maximum sternal width; n.a., data not available; s, segment length; sw, standard width; tl, trunk length. Digits after abbreviation indicate segment number.</p></caption><table id="TID0EHQAE" rules="all"><tbody><tr><th rowspan="2" colspan="1"/><th rowspan="1" colspan="4">Total</th><th rowspan="1" colspan="4">Anaximenes Seamount</th><th rowspan="1" colspan="4">Mediterranean deep-sea off Crete</th><th rowspan="1" colspan="2">Sedlo Seamount</th><th rowspan="1" colspan="4">North of Svalbard</th><th rowspan="1" colspan="4">Karasik Seamount</th></tr><tr><th rowspan="1" colspan="1">
                      <italic>N</italic>
                    </th><th rowspan="1" colspan="1">Range</th><th rowspan="1" colspan="1">Mean</th><th rowspan="1" colspan="1">SD</th><th rowspan="1" colspan="1">
                      <italic>N</italic>
                    </th><th rowspan="1" colspan="1">Range</th><th rowspan="1" colspan="1">Mean</th><th rowspan="1" colspan="1">SD</th><th rowspan="1" colspan="1">
                      <italic>N</italic>
                    </th><th rowspan="1" colspan="1">Range</th><th rowspan="1" colspan="1">Mean</th><th rowspan="1" colspan="1">SD</th><th rowspan="1" colspan="1">
                      <italic>N</italic>
                    </th><th rowspan="1" colspan="1"/><th rowspan="1" colspan="1">
                      <italic>N</italic>
                    </th><th rowspan="1" colspan="1">Range</th><th rowspan="1" colspan="1">Mean</th><th rowspan="1" colspan="1">SD</th><th rowspan="1" colspan="1">
                      <italic>N</italic>
                    </th><th rowspan="1" colspan="1">Range</th><th rowspan="1" colspan="1">Mean</th><th rowspan="1" colspan="1">SD</th></tr><tr><td rowspan="1" colspan="1">tl</td><td rowspan="1" colspan="1">56</td><td rowspan="1" colspan="1">186–253</td><td rowspan="1" colspan="1">219.3</td><td rowspan="1" colspan="1">15.5</td><td rowspan="1" colspan="1">3</td><td rowspan="1" colspan="1">205–234</td><td rowspan="1" colspan="1">215.4</td><td rowspan="1" colspan="1">15.9</td><td rowspan="1" colspan="1">30</td><td rowspan="1" colspan="1">186–253</td><td rowspan="1" colspan="1">217.8</td><td rowspan="1" colspan="1">16.5</td><td rowspan="1" colspan="1">0</td><td rowspan="1" colspan="1">n.a.</td><td rowspan="1" colspan="1">4</td><td rowspan="1" colspan="1">208–241</td><td rowspan="1" colspan="1">224.5</td><td rowspan="1" colspan="1">14.0</td><td rowspan="1" colspan="1">19</td><td rowspan="1" colspan="1">196–250</td><td rowspan="1" colspan="1">221.2</td><td rowspan="1" colspan="1">15.0</td></tr><tr><td rowspan="1" colspan="1">msw-5/6</td><td rowspan="1" colspan="1">30</td><td rowspan="1" colspan="1">42–59</td><td rowspan="1" colspan="1">50.2</td><td rowspan="1" colspan="1">4.3</td><td rowspan="1" colspan="1">2</td><td rowspan="1" colspan="1">48–48</td><td rowspan="1" colspan="1">47.9</td><td rowspan="1" colspan="1">0.3</td><td rowspan="1" colspan="1">13</td><td rowspan="1" colspan="1">42–54</td><td rowspan="1" colspan="1">48.0</td><td rowspan="1" colspan="1">3.5</td><td rowspan="1" colspan="1">1</td><td rowspan="1" colspan="1">49</td><td rowspan="1" colspan="1">4</td><td rowspan="1" colspan="1">56–59</td><td rowspan="1" colspan="1">58.0</td><td rowspan="1" colspan="1">1.4</td><td rowspan="1" colspan="1">10</td><td rowspan="1" colspan="1">46–56</td><td rowspan="1" colspan="1">50.5</td><td rowspan="1" colspan="1">2.5</td></tr><tr><td rowspan="1" colspan="1">msw/tl</td><td rowspan="1" colspan="1">29</td><td rowspan="1" colspan="1">19–28%</td><td rowspan="1" colspan="1">22.9%</td><td rowspan="1" colspan="1">2.2%</td><td rowspan="1" colspan="1">2</td><td rowspan="1" colspan="1">21–23%</td><td rowspan="1" colspan="1">21.9%</td><td rowspan="1" colspan="1">1.9%</td><td rowspan="1" colspan="1">13</td><td rowspan="1" colspan="1">19–26%</td><td rowspan="1" colspan="1">21.9%</td><td rowspan="1" colspan="1">1.7%</td><td rowspan="1" colspan="1">0</td><td rowspan="1" colspan="1">n.a.</td><td rowspan="1" colspan="1">4</td><td rowspan="1" colspan="1">23–28%</td><td rowspan="1" colspan="1">25.9%</td><td rowspan="1" colspan="1">2.1%</td><td rowspan="1" colspan="1">10</td><td rowspan="1" colspan="1">21–26%</td><td rowspan="1" colspan="1">23.2%</td><td rowspan="1" colspan="1">1.7%</td></tr><tr><td rowspan="1" colspan="1">sw-10</td><td rowspan="1" colspan="1">38</td><td rowspan="1" colspan="1">35–50</td><td rowspan="1" colspan="1">42.8</td><td rowspan="1" colspan="1">4.0</td><td rowspan="1" colspan="1">2</td><td rowspan="1" colspan="1">41–41</td><td rowspan="1" colspan="1">41.0</td><td rowspan="1" colspan="1">0.3</td><td rowspan="1" colspan="1">19</td><td rowspan="1" colspan="1">35–49</td><td rowspan="1" colspan="1">40.8</td><td rowspan="1" colspan="1">4.2</td><td rowspan="1" colspan="1">1</td><td rowspan="1" colspan="1">41</td><td rowspan="1" colspan="1">4</td><td rowspan="1" colspan="1">48–50</td><td rowspan="1" colspan="1">49.0</td><td rowspan="1" colspan="1">0.8</td><td rowspan="1" colspan="1">12</td><td rowspan="1" colspan="1">41–45</td><td rowspan="1" colspan="1">44.2</td><td rowspan="1" colspan="1">1.3</td></tr><tr><td rowspan="1" colspan="1">sw/tl</td><td rowspan="1" colspan="1">37</td><td rowspan="1" colspan="1">16–24%</td><td rowspan="1" colspan="1">19.7%</td><td rowspan="1" colspan="1">1.6%</td><td rowspan="1" colspan="1">2</td><td rowspan="1" colspan="1">18–20%</td><td rowspan="1" colspan="1">18.7%</td><td rowspan="1" colspan="1">1.6%</td><td rowspan="1" colspan="1">19</td><td rowspan="1" colspan="1">16–22%</td><td rowspan="1" colspan="1">19.2%</td><td rowspan="1" colspan="1">1.6%</td><td rowspan="1" colspan="1">0</td><td rowspan="1" colspan="1">n.a.</td><td rowspan="1" colspan="1">4</td><td rowspan="1" colspan="1">21–24%</td><td rowspan="1" colspan="1">21.9%</td><td rowspan="1" colspan="1">1.2%</td><td rowspan="1" colspan="1">12</td><td rowspan="1" colspan="1">18–22%</td><td rowspan="1" colspan="1">19.9%</td><td rowspan="1" colspan="1">1.3%</td></tr><tr><td rowspan="1" colspan="1">s1</td><td rowspan="1" colspan="1">46</td><td rowspan="1" colspan="1">25–38</td><td rowspan="1" colspan="1">31.8</td><td rowspan="1" colspan="1">2.9</td><td rowspan="1" colspan="1">2</td><td rowspan="1" colspan="1">29–31</td><td rowspan="1" colspan="1">29.9</td><td rowspan="1" colspan="1">1.0</td><td rowspan="1" colspan="1">25</td><td rowspan="1" colspan="1">25–37</td><td rowspan="1" colspan="1">31.6</td><td rowspan="1" colspan="1">3.1</td><td rowspan="1" colspan="1">1</td><td rowspan="1" colspan="1">30</td><td rowspan="1" colspan="1">4</td><td rowspan="1" colspan="1">27–29</td><td rowspan="1" colspan="1">28.3</td><td rowspan="1" colspan="1">1.0</td><td rowspan="1" colspan="1">14</td><td rowspan="1" colspan="1">31–38</td><td rowspan="1" colspan="1">33.6</td><td rowspan="1" colspan="1">1.6</td></tr><tr><td rowspan="1" colspan="1">s2</td><td rowspan="1" colspan="1">45</td><td rowspan="1" colspan="1">16–31</td><td rowspan="1" colspan="1">25.2</td><td rowspan="1" colspan="1">3.2</td><td rowspan="1" colspan="1">2</td><td rowspan="1" colspan="1">21–25</td><td rowspan="1" colspan="1">22.9</td><td rowspan="1" colspan="1">2.9</td><td rowspan="1" colspan="1">25</td><td rowspan="1" colspan="1">16–31</td><td rowspan="1" colspan="1">24.6</td><td rowspan="1" colspan="1">3.1</td><td rowspan="1" colspan="1">0</td><td rowspan="1" colspan="1">n.a.</td><td rowspan="1" colspan="1">4</td><td rowspan="1" colspan="1">19–23</td><td rowspan="1" colspan="1">21.3</td><td rowspan="1" colspan="1">1.7</td><td rowspan="1" colspan="1">14</td><td rowspan="1" colspan="1">23–29</td><td rowspan="1" colspan="1">27.6</td><td rowspan="1" colspan="1">1.7</td></tr><tr><td rowspan="1" colspan="1">s3</td><td rowspan="1" colspan="1">44</td><td rowspan="1" colspan="1">20–26</td><td rowspan="1" colspan="1">23.3</td><td rowspan="1" colspan="1">1.4</td><td rowspan="1" colspan="1">2</td><td rowspan="1" colspan="1">22–23</td><td rowspan="1" colspan="1">22.5</td><td rowspan="1" colspan="1">0.3</td><td rowspan="1" colspan="1">24</td><td rowspan="1" colspan="1">20–25</td><td rowspan="1" colspan="1">22.6</td><td rowspan="1" colspan="1">1.4</td><td rowspan="1" colspan="1">0</td><td rowspan="1" colspan="1">n.a.</td><td rowspan="1" colspan="1">4</td><td rowspan="1" colspan="1">23–26</td><td rowspan="1" colspan="1">24.5</td><td rowspan="1" colspan="1">1.3</td><td rowspan="1" colspan="1">14</td><td rowspan="1" colspan="1">23–26</td><td rowspan="1" colspan="1">24.1</td><td rowspan="1" colspan="1">1.1</td></tr><tr><td rowspan="1" colspan="1">s4</td><td rowspan="1" colspan="1">45</td><td rowspan="1" colspan="1">20–30</td><td rowspan="1" colspan="1">24.7</td><td rowspan="1" colspan="1">1.9</td><td rowspan="1" colspan="1">2</td><td rowspan="1" colspan="1">24–25</td><td rowspan="1" colspan="1">24.1</td><td rowspan="1" colspan="1">0.7</td><td rowspan="1" colspan="1">25</td><td rowspan="1" colspan="1">20–26</td><td rowspan="1" colspan="1">23.8</td><td rowspan="1" colspan="1">1.4</td><td rowspan="1" colspan="1">0</td><td rowspan="1" colspan="1">n.a.</td><td rowspan="1" colspan="1">4</td><td rowspan="1" colspan="1">27–30</td><td rowspan="1" colspan="1">28.0</td><td rowspan="1" colspan="1">1.4</td><td rowspan="1" colspan="1">14</td><td rowspan="1" colspan="1">24–27</td><td rowspan="1" colspan="1">25.7</td><td rowspan="1" colspan="1">1.1</td></tr><tr><td rowspan="1" colspan="1">s5</td><td rowspan="1" colspan="1">46</td><td rowspan="1" colspan="1">22–33</td><td rowspan="1" colspan="1">25.8</td><td rowspan="1" colspan="1">2.5</td><td rowspan="1" colspan="1">2</td><td rowspan="1" colspan="1">24–25</td><td rowspan="1" colspan="1">24.5</td><td rowspan="1" colspan="1">0.7</td><td rowspan="1" colspan="1">25</td><td rowspan="1" colspan="1">22–27</td><td rowspan="1" colspan="1">24.4</td><td rowspan="1" colspan="1">1.1</td><td rowspan="1" colspan="1">1</td><td rowspan="1" colspan="1">24</td><td rowspan="1" colspan="1">4</td><td rowspan="1" colspan="1">30–33</td><td rowspan="1" colspan="1">31.3</td><td rowspan="1" colspan="1">1.3</td><td rowspan="1" colspan="1">14</td><td rowspan="1" colspan="1">25–31</td><td rowspan="1" colspan="1">27.3</td><td rowspan="1" colspan="1">1.5</td></tr><tr><td rowspan="1" colspan="1">s6</td><td rowspan="1" colspan="1">46</td><td rowspan="1" colspan="1">25–36</td><td rowspan="1" colspan="1">28.7</td><td rowspan="1" colspan="1">2.5</td><td rowspan="1" colspan="1">2</td><td rowspan="1" colspan="1">25–28</td><td rowspan="1" colspan="1">26.6</td><td rowspan="1" colspan="1">2.3</td><td rowspan="1" colspan="1">25</td><td rowspan="1" colspan="1">25–32</td><td rowspan="1" colspan="1">27.4</td><td rowspan="1" colspan="1">1.7</td><td rowspan="1" colspan="1">1</td><td rowspan="1" colspan="1">27</td><td rowspan="1" colspan="1">4</td><td rowspan="1" colspan="1">32–36</td><td rowspan="1" colspan="1">33.8</td><td rowspan="1" colspan="1">1.7</td><td rowspan="1" colspan="1">14</td><td rowspan="1" colspan="1">27–32</td><td rowspan="1" colspan="1">29.9</td><td rowspan="1" colspan="1">1.4</td></tr><tr><td rowspan="1" colspan="1">s7</td><td rowspan="1" colspan="1">46</td><td rowspan="1" colspan="1">25–38</td><td rowspan="1" colspan="1">30.5</td><td rowspan="1" colspan="1">2.7</td><td rowspan="1" colspan="1">2</td><td rowspan="1" colspan="1">29–30</td><td rowspan="1" colspan="1">29.2</td><td rowspan="1" colspan="1">0.7</td><td rowspan="1" colspan="1">25</td><td rowspan="1" colspan="1">25–32</td><td rowspan="1" colspan="1">28.9</td><td rowspan="1" colspan="1">1.5</td><td rowspan="1" colspan="1">1</td><td rowspan="1" colspan="1">30</td><td rowspan="1" colspan="1">4</td><td rowspan="1" colspan="1">36–38</td><td rowspan="1" colspan="1">36.8</td><td rowspan="1" colspan="1">1.0</td><td rowspan="1" colspan="1">14</td><td rowspan="1" colspan="1">30–33</td><td rowspan="1" colspan="1">31.8</td><td rowspan="1" colspan="1">1.3</td></tr><tr><td rowspan="1" colspan="1">s8</td><td rowspan="1" colspan="1">46</td><td rowspan="1" colspan="1">29–43</td><td rowspan="1" colspan="1">33.8</td><td rowspan="1" colspan="1">3.0</td><td rowspan="1" colspan="1">2</td><td rowspan="1" colspan="1">30–34</td><td rowspan="1" colspan="1">31.9</td><td rowspan="1" colspan="1">2.6</td><td rowspan="1" colspan="1">25</td><td rowspan="1" colspan="1">29–37</td><td rowspan="1" colspan="1">32.5</td><td rowspan="1" colspan="1">2.0</td><td rowspan="1" colspan="1">1</td><td rowspan="1" colspan="1">30</td><td rowspan="1" colspan="1">4</td><td rowspan="1" colspan="1">40–43</td><td rowspan="1" colspan="1">41.3</td><td rowspan="1" colspan="1">1.3</td><td rowspan="1" colspan="1">14</td><td rowspan="1" colspan="1">32–36</td><td rowspan="1" colspan="1">34.4</td><td rowspan="1" colspan="1">1.3</td></tr><tr><td rowspan="1" colspan="1">s9</td><td rowspan="1" colspan="1">46</td><td rowspan="1" colspan="1">31–40</td><td rowspan="1" colspan="1">34.8</td><td rowspan="1" colspan="1">2.2</td><td rowspan="1" colspan="1">2</td><td rowspan="1" colspan="1">32–34</td><td rowspan="1" colspan="1">33.3</td><td rowspan="1" colspan="1">1.3</td><td rowspan="1" colspan="1">25</td><td rowspan="1" colspan="1">31–37</td><td rowspan="1" colspan="1">34.0</td><td rowspan="1" colspan="1">1.5</td><td rowspan="1" colspan="1">1</td><td rowspan="1" colspan="1">31</td><td rowspan="1" colspan="1">4</td><td rowspan="1" colspan="1">39–40</td><td rowspan="1" colspan="1">39.8</td><td rowspan="1" colspan="1">0.5</td><td rowspan="1" colspan="1">14</td><td rowspan="1" colspan="1">33–38</td><td rowspan="1" colspan="1">35.2</td><td rowspan="1" colspan="1">1.5</td></tr><tr><td rowspan="1" colspan="1">s10</td><td rowspan="1" colspan="1">46</td><td rowspan="1" colspan="1">32–50</td><td rowspan="1" colspan="1">39.3</td><td rowspan="1" colspan="1">4.8</td><td rowspan="1" colspan="1">2</td><td rowspan="1" colspan="1">32–37</td><td rowspan="1" colspan="1">34.5</td><td rowspan="1" colspan="1">2.9</td><td rowspan="1" colspan="1">25</td><td rowspan="1" colspan="1">34–39</td><td rowspan="1" colspan="1">36.4</td><td rowspan="1" colspan="1">1.4</td><td rowspan="1" colspan="1">1</td><td rowspan="1" colspan="1">36</td><td rowspan="1" colspan="1">4</td><td rowspan="1" colspan="1">36–41</td><td rowspan="1" colspan="1">38.3</td><td rowspan="1" colspan="1">2.2</td><td rowspan="1" colspan="1">14</td><td rowspan="1" colspan="1">40–50</td><td rowspan="1" colspan="1">45.8</td><td rowspan="1" colspan="1">3.1</td></tr><tr><td rowspan="1" colspan="1">s11</td><td rowspan="1" colspan="1">45</td><td rowspan="1" colspan="1">19–27</td><td rowspan="1" colspan="1">22.8</td><td rowspan="1" colspan="1">2.2</td><td rowspan="1" colspan="1">2</td><td rowspan="1" colspan="1">19–21</td><td rowspan="1" colspan="1">19.9</td><td rowspan="1" colspan="1">2.0</td><td rowspan="1" colspan="1">24</td><td rowspan="1" colspan="1">19–27</td><td rowspan="1" colspan="1">23.3</td><td rowspan="1" colspan="1">1.9</td><td rowspan="1" colspan="1">1</td><td rowspan="1" colspan="1">19</td><td rowspan="1" colspan="1">4</td><td rowspan="1" colspan="1">20–25</td><td rowspan="1" colspan="1">22.8</td><td rowspan="1" colspan="1">2.2</td><td rowspan="1" colspan="1">14</td><td rowspan="1" colspan="1">19–26</td><td rowspan="1" colspan="1">22.6</td><td rowspan="1" colspan="1">2.2</td></tr><tr><td rowspan="1" colspan="1">mds4</td><td rowspan="1" colspan="1">53</td><td rowspan="1" colspan="1">25–44</td><td rowspan="1" colspan="1">33.1</td><td rowspan="1" colspan="1">5.0</td><td rowspan="1" colspan="1">3</td><td rowspan="1" colspan="1">27–29</td><td rowspan="1" colspan="1">28.2</td><td rowspan="1" colspan="1">0.9</td><td rowspan="1" colspan="1">28</td><td rowspan="1" colspan="1">25–36</td><td rowspan="1" colspan="1">30.1</td><td rowspan="1" colspan="1">3.3</td><td rowspan="1" colspan="1">1</td><td rowspan="1" colspan="1">35</td><td rowspan="1" colspan="1">4</td><td rowspan="1" colspan="1">33–36</td><td rowspan="1" colspan="1">34.8</td><td rowspan="1" colspan="1">1.3</td><td rowspan="1" colspan="1">17</td><td rowspan="1" colspan="1">33–44</td><td rowspan="1" colspan="1">38.5</td><td rowspan="1" colspan="1">3.0</td></tr><tr><td rowspan="1" colspan="1">mds5</td><td rowspan="1" colspan="1">53</td><td rowspan="1" colspan="1">34–60</td><td rowspan="1" colspan="1">44.5</td><td rowspan="1" colspan="1">6.6</td><td rowspan="1" colspan="1">3</td><td rowspan="1" colspan="1">38–42</td><td rowspan="1" colspan="1">39.5</td><td rowspan="1" colspan="1">1.9</td><td rowspan="1" colspan="1">28</td><td rowspan="1" colspan="1">34–47</td><td rowspan="1" colspan="1">39.8</td><td rowspan="1" colspan="1">3.1</td><td rowspan="1" colspan="1">1</td><td rowspan="1" colspan="1">50</td><td rowspan="1" colspan="1">4</td><td rowspan="1" colspan="1">44–50</td><td rowspan="1" colspan="1">47.8</td><td rowspan="1" colspan="1">2.6</td><td rowspan="1" colspan="1">17</td><td rowspan="1" colspan="1">45–60</td><td rowspan="1" colspan="1">52.1</td><td rowspan="1" colspan="1">3.9</td></tr><tr><td rowspan="1" colspan="1">mds6</td><td rowspan="1" colspan="1">52</td><td rowspan="1" colspan="1">44–69</td><td rowspan="1" colspan="1">54.0</td><td rowspan="1" colspan="1">7.0</td><td rowspan="1" colspan="1">3</td><td rowspan="1" colspan="1">51–52</td><td rowspan="1" colspan="1">51.5</td><td rowspan="1" colspan="1">0.8</td><td rowspan="1" colspan="1">27</td><td rowspan="1" colspan="1">44–57</td><td rowspan="1" colspan="1">48.8</td><td rowspan="1" colspan="1">3.4</td><td rowspan="1" colspan="1">0</td><td rowspan="1" colspan="1">n.a.</td><td rowspan="1" colspan="1">4</td><td rowspan="1" colspan="1">48–60</td><td rowspan="1" colspan="1">55.0</td><td rowspan="1" colspan="1">5.6</td><td rowspan="1" colspan="1">18</td><td rowspan="1" colspan="1">56–69</td><td rowspan="1" colspan="1">62.0</td><td rowspan="1" colspan="1">3.6</td></tr><tr><td rowspan="1" colspan="1">mds7</td><td rowspan="1" colspan="1">53</td><td rowspan="1" colspan="1">56–92</td><td rowspan="1" colspan="1">71.4</td><td rowspan="1" colspan="1">11.5</td><td rowspan="1" colspan="1">3</td><td rowspan="1" colspan="1">60–69</td><td rowspan="1" colspan="1">63.7</td><td rowspan="1" colspan="1">4.6</td><td rowspan="1" colspan="1">29</td><td rowspan="1" colspan="1">56–69</td><td rowspan="1" colspan="1">63.0</td><td rowspan="1" colspan="1">3.4</td><td rowspan="1" colspan="1">1</td><td rowspan="1" colspan="1">68</td><td rowspan="1" colspan="1">3</td><td rowspan="1" colspan="1">75–76</td><td rowspan="1" colspan="1">75.3</td><td rowspan="1" colspan="1">0.6</td><td rowspan="1" colspan="1">17</td><td rowspan="1" colspan="1">79–92</td><td rowspan="1" colspan="1">86.6</td><td rowspan="1" colspan="1">4.4</td></tr><tr><td rowspan="1" colspan="1">mds8</td><td rowspan="1" colspan="1">48</td><td rowspan="1" colspan="1">71–108</td><td rowspan="1" colspan="1">88.0</td><td rowspan="1" colspan="1">11.2</td><td rowspan="1" colspan="1">2</td><td rowspan="1" colspan="1">84–85</td><td rowspan="1" colspan="1">84.5</td><td rowspan="1" colspan="1">0.3</td><td rowspan="1" colspan="1">27</td><td rowspan="1" colspan="1">71–88</td><td rowspan="1" colspan="1">79.5</td><td rowspan="1" colspan="1">4.6</td><td rowspan="1" colspan="1">1</td><td rowspan="1" colspan="1">101</td><td rowspan="1" colspan="1">4</td><td rowspan="1" colspan="1">89–99</td><td rowspan="1" colspan="1">95.5</td><td rowspan="1" colspan="1">4.7</td><td rowspan="1" colspan="1">14</td><td rowspan="1" colspan="1">95–108</td><td rowspan="1" colspan="1">101.9</td><td rowspan="1" colspan="1">4.2</td></tr><tr><td rowspan="1" colspan="1">ldt10</td><td rowspan="1" colspan="1">31</td><td rowspan="1" colspan="1">5–13</td><td rowspan="1" colspan="1">9.5</td><td rowspan="1" colspan="1">2.3</td><td rowspan="1" colspan="1">0</td><td rowspan="1" colspan="1">n.a.</td><td rowspan="1" colspan="1">n.a.</td><td rowspan="1" colspan="1">n.a.</td><td rowspan="1" colspan="1">12</td><td rowspan="1" colspan="1">5–9</td><td rowspan="1" colspan="1">7.2</td><td rowspan="1" colspan="1">1.3</td><td rowspan="1" colspan="1">0</td><td rowspan="1" colspan="1">n.a.</td><td rowspan="1" colspan="1">0</td><td rowspan="1" colspan="1">n.a.</td><td rowspan="1" colspan="1">n.a.</td><td rowspan="1" colspan="1">n.a.</td><td rowspan="1" colspan="1">19</td><td rowspan="1" colspan="1">8–13</td><td rowspan="1" colspan="1">10.9</td><td rowspan="1" colspan="1">1.2</td></tr><tr><td rowspan="1" colspan="1">lvt5</td><td rowspan="1" colspan="1">49</td><td rowspan="1" colspan="1">6–15</td><td rowspan="1" colspan="1">9.3</td><td rowspan="1" colspan="1">1.8</td><td rowspan="1" colspan="1">1</td><td rowspan="1" colspan="1">10–10</td><td rowspan="1" colspan="1">10.2</td><td rowspan="1" colspan="1">n.a.</td><td rowspan="1" colspan="1">28</td><td rowspan="1" colspan="1">6–15</td><td rowspan="1" colspan="1">9.7</td><td rowspan="1" colspan="1">2.1</td><td rowspan="1" colspan="1">0</td><td rowspan="1" colspan="1">n.a.</td><td rowspan="1" colspan="1">1</td><td rowspan="1" colspan="1">12–12</td><td rowspan="1" colspan="1">n.a.</td><td rowspan="1" colspan="1">n.a.</td><td rowspan="1" colspan="1">19</td><td rowspan="1" colspan="1">7–11</td><td rowspan="1" colspan="1">8.5</td><td rowspan="1" colspan="1">1.0</td></tr><tr><td rowspan="1" colspan="1">lvs6</td><td rowspan="1" colspan="1">51</td><td rowspan="1" colspan="1">22–43</td><td rowspan="1" colspan="1">31.7</td><td rowspan="1" colspan="1">5.4</td><td rowspan="1" colspan="1">3</td><td rowspan="1" colspan="1">27–32</td><td rowspan="1" colspan="1">29.6</td><td rowspan="1" colspan="1">2.3</td><td rowspan="1" colspan="1">27</td><td rowspan="1" colspan="1">22–38</td><td rowspan="1" colspan="1">28.0</td><td rowspan="1" colspan="1">3.6</td><td rowspan="1" colspan="1">1</td><td rowspan="1" colspan="1">35</td><td rowspan="1" colspan="1">4</td><td rowspan="1" colspan="1">30–35</td><td rowspan="1" colspan="1">33.5</td><td rowspan="1" colspan="1">2.4</td><td rowspan="1" colspan="1">16</td><td rowspan="1" colspan="1">32–43</td><td rowspan="1" colspan="1">37.7</td><td rowspan="1" colspan="1">3.0</td></tr><tr><td rowspan="1" colspan="1">lvs7</td><td rowspan="1" colspan="1">55</td><td rowspan="1" colspan="1">30–49</td><td rowspan="1" colspan="1">38.0</td><td rowspan="1" colspan="1">4.7</td><td rowspan="1" colspan="1">2</td><td rowspan="1" colspan="1">32–37</td><td rowspan="1" colspan="1">34.5</td><td rowspan="1" colspan="1">3.6</td><td rowspan="1" colspan="1">29</td><td rowspan="1" colspan="1">30–41</td><td rowspan="1" colspan="1">34.8</td><td rowspan="1" colspan="1">2.9</td><td rowspan="1" colspan="1">1</td><td rowspan="1" colspan="1">42</td><td rowspan="1" colspan="1">4</td><td rowspan="1" colspan="1">37–41</td><td rowspan="1" colspan="1">39.0</td><td rowspan="1" colspan="1">1.8</td><td rowspan="1" colspan="1">19</td><td rowspan="1" colspan="1">38–49</td><td rowspan="1" colspan="1">42.8</td><td rowspan="1" colspan="1">3.0</td></tr><tr><td rowspan="1" colspan="1">lvs8</td><td rowspan="1" colspan="1">56</td><td rowspan="1" colspan="1">37–65</td><td rowspan="1" colspan="1">48.4</td><td rowspan="1" colspan="1">7.0</td><td rowspan="1" colspan="1">3</td><td rowspan="1" colspan="1">42–46</td><td rowspan="1" colspan="1">43.7</td><td rowspan="1" colspan="1">2.1</td><td rowspan="1" colspan="1">29</td><td rowspan="1" colspan="1">37–50</td><td rowspan="1" colspan="1">43.9</td><td rowspan="1" colspan="1">3.7</td><td rowspan="1" colspan="1">1</td><td rowspan="1" colspan="1">45</td><td rowspan="1" colspan="1">4</td><td rowspan="1" colspan="1">47–61</td><td rowspan="1" colspan="1">54.5</td><td rowspan="1" colspan="1">7.0</td><td rowspan="1" colspan="1">19</td><td rowspan="1" colspan="1">46–65</td><td rowspan="1" colspan="1">55.0</td><td rowspan="1" colspan="1">5.2</td></tr><tr><td rowspan="1" colspan="1">lvs9</td><td rowspan="1" colspan="1">57</td><td rowspan="1" colspan="1">49–90</td><td rowspan="1" colspan="1">61.9</td><td rowspan="1" colspan="1">11.4</td><td rowspan="1" colspan="1">3</td><td rowspan="1" colspan="1">50–57</td><td rowspan="1" colspan="1">54.5</td><td rowspan="1" colspan="1">3.6</td><td rowspan="1" colspan="1">30</td><td rowspan="1" colspan="1">49–64</td><td rowspan="1" colspan="1">55.9</td><td rowspan="1" colspan="1">3.8</td><td rowspan="1" colspan="1">1</td><td rowspan="1" colspan="1">83</td><td rowspan="1" colspan="1">4</td><td rowspan="1" colspan="1">58–88</td><td rowspan="1" colspan="1">72.8</td><td rowspan="1" colspan="1">15.9</td><td rowspan="1" colspan="1">19</td><td rowspan="1" colspan="1">55–90</td><td rowspan="1" colspan="1">69.1</td><td rowspan="1" colspan="1">12.8</td></tr><tr><td rowspan="1" colspan="1">lvs9 (m)</td><td rowspan="1" colspan="1">25</td><td rowspan="1" colspan="1">50–90</td><td rowspan="1" colspan="1">66.2</td><td rowspan="1" colspan="1">14.9</td><td rowspan="1" colspan="1">1</td><td rowspan="1" colspan="1">56–56</td><td rowspan="1" colspan="1">n.a.</td><td rowspan="1" colspan="1">n.a.</td><td rowspan="1" colspan="1">15</td><td rowspan="1" colspan="1">50–62</td><td rowspan="1" colspan="1">55.5</td><td rowspan="1" colspan="1">3.1</td><td rowspan="1" colspan="1">1</td><td rowspan="1" colspan="1">83</td><td rowspan="1" colspan="1">2</td><td rowspan="1" colspan="1">85–88</td><td rowspan="1" colspan="1">86.5</td><td rowspan="1" colspan="1">2.1</td><td rowspan="1" colspan="1">7</td><td rowspan="1" colspan="1">80–90</td><td rowspan="1" colspan="1">84.9</td><td rowspan="1" colspan="1">3.9</td></tr><tr><td rowspan="1" colspan="1">lvs9 (f)</td><td rowspan="1" colspan="1">32</td><td rowspan="1" colspan="1">49–83</td><td rowspan="1" colspan="1">58.6</td><td rowspan="1" colspan="1">6.1</td><td rowspan="1" colspan="1">2</td><td rowspan="1" colspan="1">50–57</td><td rowspan="1" colspan="1">53.9</td><td rowspan="1" colspan="1">4.9</td><td rowspan="1" colspan="1">15</td><td rowspan="1" colspan="1">49–64</td><td rowspan="1" colspan="1">56.4</td><td rowspan="1" colspan="1">4.4</td><td rowspan="1" colspan="1">0</td><td rowspan="1" colspan="1">n.a.</td><td rowspan="1" colspan="1">2</td><td rowspan="1" colspan="1">58–60</td><td rowspan="1" colspan="1">59.0</td><td rowspan="1" colspan="1">1.4</td><td rowspan="1" colspan="1">12</td><td rowspan="1" colspan="1">55–64</td><td rowspan="1" colspan="1">59.9</td><td rowspan="1" colspan="1">3.2</td></tr><tr><td rowspan="1" colspan="1">lts</td><td rowspan="1" colspan="1">56</td><td rowspan="1" colspan="1">114–184</td><td rowspan="1" colspan="1">154.4</td><td rowspan="1" colspan="1">14.5</td><td rowspan="1" colspan="1">3</td><td rowspan="1" colspan="1">153–155</td><td rowspan="1" colspan="1">153.4</td><td rowspan="1" colspan="1">1.4</td><td rowspan="1" colspan="1">29</td><td rowspan="1" colspan="1">114–176</td><td rowspan="1" colspan="1">155.8</td><td rowspan="1" colspan="1">17.1</td><td rowspan="1" colspan="1">1</td><td rowspan="1" colspan="1">184</td><td rowspan="1" colspan="1">4</td><td rowspan="1" colspan="1">138–161</td><td rowspan="1" colspan="1">147.0</td><td rowspan="1" colspan="1">9.8</td><td rowspan="1" colspan="1">19</td><td rowspan="1" colspan="1">129–165</td><td rowspan="1" colspan="1">152.6</td><td rowspan="1" colspan="1">10.4</td></tr><tr><td rowspan="1" colspan="1">ltas</td><td rowspan="1" colspan="1">25</td><td rowspan="1" colspan="1">44–61</td><td rowspan="1" colspan="1">54.7</td><td rowspan="1" colspan="1">4.4</td><td rowspan="1" colspan="1">2</td><td rowspan="1" colspan="1">57–61</td><td rowspan="1" colspan="1">59.1</td><td rowspan="1" colspan="1">2.8</td><td rowspan="1" colspan="1">10</td><td rowspan="1" colspan="1">44–60</td><td rowspan="1" colspan="1">52.4</td><td rowspan="1" colspan="1">5.1</td><td rowspan="1" colspan="1">0</td><td rowspan="1" colspan="1">n.a.</td><td rowspan="1" colspan="1">2</td><td rowspan="1" colspan="1">51–52</td><td rowspan="1" colspan="1">51.5</td><td rowspan="1" colspan="1">0.7</td><td rowspan="1" colspan="1">11</td><td rowspan="1" colspan="1">52–61</td><td rowspan="1" colspan="1">56.7</td><td rowspan="1" colspan="1">2.5</td></tr><tr><td rowspan="1" colspan="1">lts/tl</td><td rowspan="1" colspan="1">55</td><td rowspan="1" colspan="1">52–86%</td><td rowspan="1" colspan="1">70.5%</td><td rowspan="1" colspan="1">7.2%</td><td rowspan="1" colspan="1">3</td><td rowspan="1" colspan="1">65–75%</td><td rowspan="1" colspan="1">71.5%</td><td rowspan="1" colspan="1">5.3%</td><td rowspan="1" colspan="1">29</td><td rowspan="1" colspan="1">57–86%</td><td rowspan="1" colspan="1">71.9%</td><td rowspan="1" colspan="1">8.2%</td><td rowspan="1" colspan="1">0</td><td rowspan="1" colspan="1">n.a.</td><td rowspan="1" colspan="1">4</td><td rowspan="1" colspan="1">63–69%</td><td rowspan="1" colspan="1">65.5%</td><td rowspan="1" colspan="1">3.1%</td><td rowspan="1" colspan="1">19</td><td rowspan="1" colspan="1">52–78%</td><td rowspan="1" colspan="1">69.3%</td><td rowspan="1" colspan="1">5.9%</td></tr><tr><td rowspan="1" colspan="1">ltas/tl</td><td rowspan="1" colspan="1">25</td><td rowspan="1" colspan="1">20–29%</td><td rowspan="1" colspan="1">25.2%</td><td rowspan="1" colspan="1">2.5%</td><td rowspan="1" colspan="1">2</td><td rowspan="1" colspan="1">28–29%</td><td rowspan="1" colspan="1">28.7%</td><td rowspan="1" colspan="1">1.1%</td><td rowspan="1" colspan="1">10</td><td rowspan="1" colspan="1">20–28%</td><td rowspan="1" colspan="1">23.9%</td><td rowspan="1" colspan="1">2.4%</td><td rowspan="1" colspan="1">0</td><td rowspan="1" colspan="1">n.a.</td><td rowspan="1" colspan="1">2</td><td rowspan="1" colspan="1">22–25%</td><td rowspan="1" colspan="1">23.6%</td><td rowspan="1" colspan="1">1.9%</td><td rowspan="1" colspan="1">11</td><td rowspan="1" colspan="1">22–29%</td><td rowspan="1" colspan="1">26.0%</td><td rowspan="1" colspan="1">2.1%</td></tr></tbody></table></table-wrap><table-wrap id="T3" position="float" orientation="portrait"><label>Table 3.</label><caption><p>Summary of locations of cuticular structures and appendages in <italic><tp:taxon-name><tp:taxon-name-part taxon-name-part-type="genus" reg="Echinoderes">Echinoderes</tp:taxon-name-part> <tp:taxon-name-part taxon-name-part-type="species" reg="pterus">pterus</tp:taxon-name-part></tp:taxon-name></italic> sp. n. Underlined structure was observed only in specimens from the Anaximenes Seamount and the Mediterranean deep sea off Crete. Abbreviations: ac, acicular spine; (f), female condition of sexually dimorphic character; gco1, type-1 gland cell outlet; la, lateral accessory; ld, laterodorsal; ltas, lateral terminal accessory spine; lts, lateral terminal spine; lv, lateroventral; (m), male condition of sexually dimorphic character; md, middorsal; ml, midlateral; pd, paradorsal; pe, penile spine; sd, subdorsal; si, sieve plate; sl, sublateral; ss, sensory spot; tu, tube; vl, ventrolateral; vm, ventromedial.</p></caption><table id="TID0EVXAI" rules="all"><tbody><tr><th rowspan="1" colspan="1">Position</th><th rowspan="2" colspan="1">md</th><th rowspan="2" colspan="1">pd</th><th rowspan="2" colspan="1">sd</th><th rowspan="2" colspan="1">ld</th><th rowspan="2" colspan="1">ml</th><th rowspan="2" colspan="1">sl</th><th rowspan="2" colspan="1">la</th><th rowspan="2" colspan="1">lv</th><th rowspan="2" colspan="1">vl</th><th rowspan="2" colspan="1">vm</th></tr><tr><th rowspan="1" colspan="1">segment</th></tr><tr><td rowspan="1" colspan="1">1</td><td rowspan="1" colspan="1">gco1, gco1</td><td rowspan="1" colspan="1"/><td rowspan="1" colspan="1">ss</td><td rowspan="1" colspan="1">ss</td><td rowspan="1" colspan="1"/><td rowspan="1" colspan="1"/><td rowspan="1" colspan="1"/><td rowspan="1" colspan="1">gco1</td><td rowspan="1" colspan="1"/><td rowspan="1" colspan="1"/></tr><tr><td rowspan="1" colspan="1">2</td><td rowspan="1" colspan="1">gco1, ss</td><td rowspan="1" colspan="1"/><td rowspan="1" colspan="1"/><td rowspan="1" colspan="1">ss</td><td rowspan="1" colspan="1"/><td rowspan="1" colspan="1"/><td rowspan="1" colspan="1"/><td rowspan="1" colspan="1"/><td rowspan="1" colspan="1"/><td rowspan="1" colspan="1">gco1, ss</td></tr><tr><td rowspan="1" colspan="1">3</td><td rowspan="1" colspan="1">gco1</td><td rowspan="1" colspan="1"/><td rowspan="1" colspan="1"/><td rowspan="1" colspan="1"/><td rowspan="1" colspan="1"/><td rowspan="1" colspan="1"/><td rowspan="1" colspan="1"/><td rowspan="1" colspan="1"/><td rowspan="1" colspan="1"/><td rowspan="1" colspan="1">gco1</td></tr><tr><td rowspan="1" colspan="1">4</td><td rowspan="1" colspan="1">ac</td><td rowspan="1" colspan="1">gco1</td><td rowspan="1" colspan="1"/><td rowspan="1" colspan="1"/><td rowspan="1" colspan="1"/><td rowspan="1" colspan="1"/><td rowspan="1" colspan="1"/><td rowspan="1" colspan="1"/><td rowspan="1" colspan="1"/><td rowspan="1" colspan="1">gco1</td></tr><tr><td rowspan="1" colspan="1">5</td><td rowspan="1" colspan="1">ac</td><td rowspan="1" colspan="1">gco1</td><td rowspan="1" colspan="1"/><td rowspan="1" colspan="1"/><td rowspan="1" colspan="1"/><td rowspan="1" colspan="1"/><td rowspan="1" colspan="1"/><td rowspan="1" colspan="1">tu</td><td rowspan="1" colspan="1"/><td rowspan="1" colspan="1">gco1</td></tr><tr><td rowspan="1" colspan="1">6</td><td rowspan="1" colspan="1">ac</td><td rowspan="1" colspan="1">gco1, ss</td><td rowspan="1" colspan="1"/><td rowspan="1" colspan="1"/><td rowspan="1" colspan="1">ss</td><td rowspan="1" colspan="1"/><td rowspan="1" colspan="1"/><td rowspan="1" colspan="1">ac</td><td rowspan="1" colspan="1"/><td rowspan="1" colspan="1">ss, gco1</td></tr><tr><td rowspan="1" colspan="1">7</td><td rowspan="1" colspan="1">ac</td><td rowspan="1" colspan="1">gco1</td><td rowspan="1" colspan="1"/><td rowspan="1" colspan="1"/><td rowspan="1" colspan="1"/><td rowspan="1" colspan="1"/><td rowspan="1" colspan="1"/><td rowspan="1" colspan="1">ac</td><td rowspan="1" colspan="1"/><td rowspan="1" colspan="1">
                      <underline>ss</underline>, gco1</td></tr><tr><td rowspan="1" colspan="1">8</td><td rowspan="1" colspan="1">ac</td><td rowspan="1" colspan="1">gco1, ss</td><td rowspan="1" colspan="1"/><td rowspan="1" colspan="1"/><td rowspan="1" colspan="1"/><td rowspan="1" colspan="1"/><td rowspan="1" colspan="1"/><td rowspan="1" colspan="1">ac</td><td rowspan="1" colspan="1"/><td rowspan="1" colspan="1">gco1</td></tr><tr><td rowspan="1" colspan="1">9</td><td rowspan="1" colspan="1"/><td rowspan="1" colspan="1">gco1</td><td rowspan="1" colspan="1"/><td rowspan="1" colspan="1">ss</td><td rowspan="1" colspan="1"/><td rowspan="1" colspan="1">si</td><td rowspan="1" colspan="1"/><td rowspan="1" colspan="1">ac</td><td rowspan="1" colspan="1">ss</td><td rowspan="1" colspan="1">gco1</td></tr><tr><td rowspan="1" colspan="1">10</td><td rowspan="1" colspan="1">gco1, gco1</td><td rowspan="1" colspan="1"/><td rowspan="1" colspan="1">ss</td><td rowspan="1" colspan="1">tu</td><td rowspan="1" colspan="1"/><td rowspan="1" colspan="1"/><td rowspan="1" colspan="1"/><td rowspan="1" colspan="1"/><td rowspan="1" colspan="1">ss</td><td rowspan="1" colspan="1">gco1</td></tr><tr><td rowspan="1" colspan="1">11</td><td rowspan="1" colspan="1">gco1, gco1</td><td rowspan="1" colspan="1"/><td rowspan="1" colspan="1">ss</td><td rowspan="1" colspan="1"/><td rowspan="1" colspan="1"/><td rowspan="1" colspan="1"/><td rowspan="1" colspan="1">pe×3 (m), ltas (f)</td><td rowspan="1" colspan="1">lts</td><td rowspan="1" colspan="1"/><td rowspan="1" colspan="1"/></tr></tbody></table></table-wrap><p>Head consisting of retractable mouth cone and introvert (Fig. <xref ref-type="fig" rid="F3">3B</xref>). Mouth cone with three rings of inner oral styles and nine outer oral styles (Figs <xref ref-type="fig" rid="F3">3C</xref>, <xref ref-type="fig" rid="F5">5</xref>). Pharyngeal crown shown anterior to inner oral styles in specimens with artificially protruded head (Fig. <xref ref-type="fig" rid="F3">3B</xref>), but located interior and posterior of inner oral styles in nature. Five thin and tube-like inner oral styles in ring 03, five thick spinose inner oral styles in ring 02, and ten spinose inner oral styles in ring 01. Two spinose structures present at basal part of ring -01 inner oral styles between sectors 2 and 3, 4 and 5, 7 and 8, and 9 and 10 (Figs <xref ref-type="fig" rid="F3">3C</xref>, <xref ref-type="fig" rid="F5">5</xref>). Each outer oral style consisting of rectangular basal part and triangular distal part, with basal part alternating in size between five larger ones in odd sectors and four smaller ones in even sectors (Figs <xref ref-type="fig" rid="F3">3B, C</xref>, <xref ref-type="fig" rid="F5">5</xref>). Each outer oral style with six long spinose processes bifurcated at their tips. One pair of additional short spinose processes originating slightly more anteriorly and laterally on either side of each outer oral style. Introvert composed of one ring of primary scalids, five rings of spinoscalids, and one ring of trichoscalids (Figs <xref ref-type="fig" rid="F3">3B, D</xref>, <xref ref-type="fig" rid="F5">5</xref>). Each primary spinoscalid consisting of basal sheath and distal end piece. Basal sheath with two layers of proximal fringes. End piece long, covered with minute hairs proximally, bluntly ending at distal tip. Each spinoscalid of rings 02–05 composed of basal sheath with fringed edge and distal long-spinose end piece. Spinoscalids in rings 02 and 03 longer than those in rings 04 and 05. Thin hair-like structures present at basal part of each spinoscalid. Trichoscalids arising from trichoscalid plates. Each trichoscalid covered with long hairs.</p><fig id="F3" position="float" orientation="portrait"><label>Figure 3.</label><caption><p>
                  <italic><tp:taxon-name><tp:taxon-name-part taxon-name-part-type="genus" reg="Echinoderes">Echinoderes</tp:taxon-name-part> <tp:taxon-name-part taxon-name-part-type="species" reg="pterus">pterus</tp:taxon-name-part></tp:taxon-name></italic> sp. n., scanning electron micrographs. Male (<bold>A, D</bold> <abbrev xmlns:xlink="http://www.w3.org/1999/xlink" content-type="institution" xlink:title="Museum für Naturkunde Berlin" id="ABBRID0EKVAI" xlink:type="simple">ZMB</abbrev> 11662c), collected at station 66 (Mediterranean deep sea off Crete) and females (<bold>B</bold> <abbrev xmlns:xlink="http://www.w3.org/1999/xlink" content-type="institution" xlink:title="Museum für Naturkunde Berlin" id="ABBRID0ERVAI" xlink:type="simple">ZMB</abbrev> 11669b; <bold>C</bold> <abbrev xmlns:xlink="http://www.w3.org/1999/xlink" content-type="institution" xlink:title="Museum für Naturkunde Berlin" id="ABBRID0EYVAI" xlink:type="simple">ZMB</abbrev> 11671e), collected at station 152-1 (Karasik Seamount). <bold>A</bold> entire animal, lateral view (left side) <bold>B</bold> head, ventral view <bold>C</bold> close-up of mouth cone, subdorsal view <bold>D</bold> close-up of introvert, lateral view (left side). Abbreviations: bsp, bifurcated spinose processes; hea, head; int, introvert; ios, inner oral style; mc, mouth cone; ne, neck; oos, outer oral style; pc, pharyngeal crown; pss, primary spinoscalid; sec, sector; sp, spinoscalid; tr, trichoscalid; tru, trunk. Digits after abbreviations indicate the sector or ring number. White arrows point to spinose structures at basal part of ring -01 inner oral styles. White double arrowheads indicate short spinose processes. Scale bars: 50 µm (<bold>A</bold>), 10 µm (<bold>B</bold>), 2 µm (<bold>C</bold>), 3 µm (<bold>D</bold>).</p></caption><graphic xmlns:xlink="http://www.w3.org/1999/xlink" xlink:href="zookeys-771-015-g003.jpg" position="float" orientation="portrait" xlink:type="simple" id="oo_215129.jpg"/></fig><p>Neck with 16 placids (Figs <xref ref-type="fig" rid="F2">2A, B</xref>, <xref ref-type="fig" rid="F4">4B, C</xref>). Midventral placid broadest (Fig. <xref ref-type="fig" rid="F4">4C</xref>). Remaining placids similar in size. Two trichoscalid plates present ventrally and four dorsally, each associated with ventromedial, subdorsal, and laterodorsal placid, respectively (Fig. <xref ref-type="fig" rid="F4">4B, C</xref>).</p><fig id="F4" position="float" orientation="portrait"><label>Figure 4.</label><caption><p>
                  <italic><tp:taxon-name><tp:taxon-name-part taxon-name-part-type="genus" reg="Echinoderes">Echinoderes</tp:taxon-name-part> <tp:taxon-name-part taxon-name-part-type="species" reg="pterus">pterus</tp:taxon-name-part></tp:taxon-name></italic> sp. n., Nomarski photomicrographs. The holotype male (<bold>A, F</bold> <abbrev xmlns:xlink="http://www.w3.org/1999/xlink" content-type="institution" xlink:title="Museum für Naturkunde Berlin" id="ABBRID0EZXAI" xlink:type="simple">ZMB</abbrev> 11608), collected at station 55 (Mediterranean deep sea off Crete), a male (<bold>E</bold> <abbrev xmlns:xlink="http://www.w3.org/1999/xlink" content-type="institution" xlink:title="Museum für Naturkunde Berlin" id="ABBRID0EAYAI" xlink:type="simple">ZMB</abbrev> 11609), collected at station 24 (Mediterranean deep sea off Crete), and a female (<bold>B–D</bold> <abbrev xmlns:xlink="http://www.w3.org/1999/xlink" content-type="institution" xlink:title="Museum für Naturkunde Berlin" id="ABBRID0EHYAI" xlink:type="simple">ZMB</abbrev> 11635), collected at station 1167.1 (Mediterranean deep sea of Crete). <bold>A</bold> entire animal, ventral view <bold>B</bold> neck, dorsal view <bold>C</bold> neck, ventral view <bold>D</bold> segments 1–6, dorsal view <bold>E</bold> segments 3–7, ventral view <bold>F</bold> segments 4–7, dorsal view. Abbreviations: lts, lateral terminal spine; lvs, lateroventral acicular spine; lvt, lateroventral tube; mdp, middorsal placid; mds, middorsal acicular spine; mvp, midventral placid; trp, trichoscalid plate. Digits after abbreviations indicate the corresponding segment number. Black arrows mark sensory spots; white arrowheads point to type-1 gland cell outlets. Scale bars: 100 µm (<bold>A</bold>), 20 µm (<bold>B–D</bold>).</p></caption><graphic xmlns:xlink="http://www.w3.org/1999/xlink" xlink:href="zookeys-771-015-g004.jpg" position="float" orientation="portrait" xlink:type="simple" id="oo_215130.jpg"/></fig><p>Segment 1 consisting of complete cuticular ring. Sensory spots located in subdorsal and laterodorsal position (Figs <xref ref-type="fig" rid="F2">2A</xref>, <xref ref-type="fig" rid="F4">4D</xref>, <xref ref-type="fig" rid="F6">6A, B</xref>). Few hairs flanking each sensory spot. Two type-1 gland cell outlets present in tandem in middorsal and additional single pair in lateroventral position (Figs <xref ref-type="fig" rid="F2">2A, B</xref>, <xref ref-type="fig" rid="F4">4D</xref>, <xref ref-type="fig" rid="F6">6A, C</xref>). Posterior part of this and following ten segments with primary pectinate fringe (Figs <xref ref-type="fig" rid="F2">2A, B</xref>, <xref ref-type="fig" rid="F4">4D</xref>, <xref ref-type="fig" rid="F6">6A, C</xref>). Pectinate fringe teeth of primary pectinate fringe thin and long. Segment devoid of cuticular hairs except for hairs associated with sensory spots (Figs <xref ref-type="fig" rid="F3">3A</xref>, <xref ref-type="fig" rid="F6">6A, C</xref>).</p><fig id="F5" position="float" orientation="portrait"><label>Figure 5.</label><caption><p>Polar-coordinate diagram of mouth cone, introvert, and placids in <italic><tp:taxon-name><tp:taxon-name-part taxon-name-part-type="genus" reg="Echinoderes">Echinoderes</tp:taxon-name-part> <tp:taxon-name-part taxon-name-part-type="species" reg="pterus">pterus</tp:taxon-name-part></tp:taxon-name></italic> sp. n. Grey area and heavy line arcs show mouth cone and placids respectively. The table lists the arrangement of styles and scalids by sector. Inner oral styles of ring 01 showing spinose processes at basal part indicated by black circle in grey outer circle. Abbreviation: sec, sector.</p></caption><graphic xmlns:xlink="http://www.w3.org/1999/xlink" xlink:href="zookeys-771-015-g005.jpg" position="float" orientation="portrait" xlink:type="simple" id="oo_215131.jpg"/></fig><fig id="F6" position="float" orientation="portrait"><label>Figure 6.</label><caption><p>
                  <italic><tp:taxon-name><tp:taxon-name-part taxon-name-part-type="genus" reg="Echinoderes">Echinoderes</tp:taxon-name-part> <tp:taxon-name-part taxon-name-part-type="species" reg="pterus">pterus</tp:taxon-name-part></tp:taxon-name></italic> sp. n., scanning electron micrographs. Females (<bold>A, B</bold> <abbrev xmlns:xlink="http://www.w3.org/1999/xlink" content-type="institution" xlink:title="Museum für Naturkunde Berlin" id="ABBRID0E32AI" xlink:type="simple">ZMB</abbrev> 11669a, collected at station 152-1 (Karasik Seamount) <bold>D</bold> <abbrev xmlns:xlink="http://www.w3.org/1999/xlink" content-type="institution" xlink:title="Museum für Naturkunde Berlin" id="ABBRID0ED3AI" xlink:type="simple">ZMB</abbrev> 11661c, collected at station 66 (Mediterranean deep sea of Crete) <bold>F</bold> <abbrev xmlns:xlink="http://www.w3.org/1999/xlink" content-type="institution" xlink:title="Museum für Naturkunde Berlin" id="ABBRID0EK3AI" xlink:type="simple">ZMB</abbrev> 11669b, collected at station 152-1 (Karasik Seamount)) and a male (<bold>C, E</bold> <abbrev xmlns:xlink="http://www.w3.org/1999/xlink" content-type="institution" xlink:title="Museum für Naturkunde Berlin" id="ABBRID0ER3AI" xlink:type="simple">ZMB</abbrev> 11661a, collected at station 66 (Mediterranean deep sea off Crete)). <bold>A</bold> segments 1–4, laterodorsal view (left side) <bold>B</bold> close-up of laterodorsal sensory spot on segment 1 <bold>C</bold> segments 1–4, ventral view <bold>D</bold> segments 3–7, lateral view (right side) <bold>E</bold> sternal plates on segments 6 and 7 <bold>F</bold> sternal plates on segments 6 and 7. Abbreviations: lvs, lateroventral acicular spine; lvt, lateroventral tube; mds, middorsal acicular spine. Digits after abbreviations indicate the corresponding segment number. Black arrows point to sensory spots; white arrowheads mark type-1 gland cell outlets. Scale bars: 10 µm (<bold>A, C–F</bold>), 2 µm (<bold>B</bold>).</p></caption><graphic xmlns:xlink="http://www.w3.org/1999/xlink" xlink:href="zookeys-771-015-g006.jpg" position="float" orientation="portrait" xlink:type="simple" id="oo_215132.jpg"/></fig><p>Segment 2 with complete cuticular ring as segment 1. This and following eight segments with thick pachycyclus at anterior margin of each segment (Figs <xref ref-type="fig" rid="F2">2A, B</xref>, <xref ref-type="fig" rid="F4">4A, D–F</xref>). Pachycyclus interrupted middorsally in segments 3–9 as well as at tergosternal and midsternal junctions in segments 3–10. Cuticular hairs rising from perforation sites in anterior and central area of this and following eight segments (Fig. <xref ref-type="fig" rid="F6">6A</xref>); hairs long, rather thin and flexible, and tending to curl up (Figs <xref ref-type="fig" rid="F6">6D</xref>, <xref ref-type="fig" rid="F7">7C</xref>). Sensory spots present in middorsal, laterodorsal and ventromedial position (Figs <xref ref-type="fig" rid="F2">2A, B</xref>, <xref ref-type="fig" rid="F6">6A, C</xref>). Type-1 gland cell outlets present in middorsal and ventromedial position.</p><p>Segment 3 and following eight segments consisting of one tergal and two sternal plates (Fig. <xref ref-type="fig" rid="F2">2A, B</xref>). No sensory spots present. Type-1 gland cell outlets situated in middorsal and ventromedial position.</p><p>Segment 4 with middorsal acicular spine (Figs <xref ref-type="fig" rid="F2">2A</xref>, <xref ref-type="fig" rid="F4">4D, D</xref>, <xref ref-type="fig" rid="F6">6A</xref>). No sensory spots present. Type-1 gland cell outlets present in paradorsal and ventromedial position.</p><p>Segment 5 with middorsal acicular spine and lateroventral tubes (Figs <xref ref-type="fig" rid="F2">2A, B</xref>, <xref ref-type="fig" rid="F4">4D–F</xref>, <xref ref-type="fig" rid="F6">6D</xref>). Lateroventral tubes consisting of relatively thick and short basal part and long flexible distal part. Sensory spots absent. Type-1 gland cell outlets present in paradorsal and ventromedial position (Fig. <xref ref-type="fig" rid="F4">4F</xref>).</p><p>Segment 6 with middorsal and lateroventral acicular spines (Figs <xref ref-type="fig" rid="F2">2A, B</xref>, <xref ref-type="fig" rid="F4">4E, F</xref>, <xref ref-type="fig" rid="F6">6D–F</xref>, <xref ref-type="fig" rid="F7">7A, B</xref>). Sensory spots present in paradorsal, midlateral, and ventromedial position (Figs <xref ref-type="fig" rid="F2">2A, B</xref>, <xref ref-type="fig" rid="F6">6D–F</xref>, <xref ref-type="fig" rid="F7">7A, B</xref>). Type-1 gland cell outlets present paradorsally and ventromedially (Fig. <xref ref-type="fig" rid="F4">4F</xref>).</p><fig id="F7" position="float" orientation="portrait"><label>Figure 7.</label><caption><p>
                  <italic><tp:taxon-name><tp:taxon-name-part taxon-name-part-type="genus" reg="Echinoderes">Echinoderes</tp:taxon-name-part> <tp:taxon-name-part taxon-name-part-type="species" reg="pterus">pterus</tp:taxon-name-part></tp:taxon-name></italic> sp. n., scanning electron micrographs. Females (<bold>A</bold> <abbrev xmlns:xlink="http://www.w3.org/1999/xlink" content-type="institution" xlink:title="Museum für Naturkunde Berlin" id="ABBRID0EGBBI" xlink:type="simple">ZMB</abbrev> 11661b, collected at station 66 (Mediterranean deep sea off Crete) <bold>B</bold> <abbrev xmlns:xlink="http://www.w3.org/1999/xlink" content-type="institution" xlink:title="Museum für Naturkunde Berlin" id="ABBRID0ENBBI" xlink:type="simple">ZMB</abbrev> 11669a, collected at station 152-1 (Karasik Seamount) <bold>C</bold> <abbrev xmlns:xlink="http://www.w3.org/1999/xlink" content-type="institution" xlink:title="Museum für Naturkunde Berlin" id="ABBRID0EUBBI" xlink:type="simple">ZMB</abbrev> 11664a, collected at station 63 (Mediterranean deep sea off Crete) <bold>D</bold> <abbrev xmlns:xlink="http://www.w3.org/1999/xlink" content-type="institution" xlink:title="Museum für Naturkunde Berlin" id="ABBRID0E2BBI" xlink:type="simple">ZMB</abbrev> 11665d, collected at station 63 (Mediterranean deep sea off Crete)). <bold>A</bold> segments 6–8, dorsal view <bold>B</bold> segments 6–9, lateral view (left side) <bold>C</bold> segments 8–11, lateral view (left side) <bold>D</bold> close-up of tuft of hairs on segment 9. Abbreviations: ldt, laterodorsal tube; ltas, lateral terminal accessory spine; lts, lateral terminal spine; lvs, lateroventral acicular spine; mds, middorsal acicular spine; th, tuft of long hairs. Digits after abbreviations indicate the corresponding segment number. Black arrows point to sensory spots. Scale bars: 10 µm (<bold>A–C</bold>), 2 µm (<bold>D</bold>).</p></caption><graphic xmlns:xlink="http://www.w3.org/1999/xlink" xlink:href="zookeys-771-015-g007.jpg" position="float" orientation="portrait" xlink:type="simple" id="oo_215133.jpg"/></fig><p>Segment 7 with middorsal and lateroventral acicular spines (Figs <xref ref-type="fig" rid="F2">2A, B</xref>, <xref ref-type="fig" rid="F4">4E</xref>, <xref ref-type="fig" rid="F6">6E</xref>, <xref ref-type="fig" rid="F7">7A, B</xref>, <xref ref-type="fig" rid="F8">8A</xref>). Sensory spots present in ventromedial position in specimens from Mediterranean deep sea off Crete and those from the Anaximenes Seamount (Fig. <xref ref-type="fig" rid="F6">6E</xref>). Sensory spots absent in specimens from the Karasik Seamount, north of Svalbard, and the Sedlo Seamount (Fig. <xref ref-type="fig" rid="F6">6F</xref>). Type-1 gland cell outlets present paradorsally and ventromedially.</p><p>Segment 8 with middorsal and lateroventral acicular spines (Figs <xref ref-type="fig" rid="F2">2A, B, E</xref>, <xref ref-type="fig" rid="F7">7A–C</xref>, <xref ref-type="fig" rid="F9">9A–D</xref>). Sensory spots present paradorsally (Fig. <xref ref-type="fig" rid="F7">7A, C</xref>). Type-1 gland cell outlets present in paradorsal and ventromedial position.</p><p>Segment 9 with lateroventral acicular spines (Figs <xref ref-type="fig" rid="F2">2B, D, E</xref>, <xref ref-type="fig" rid="F4">4A</xref>, <xref ref-type="fig" rid="F7">7B, C</xref>, <xref ref-type="fig" rid="F8">8B–D</xref>, <xref ref-type="fig" rid="F9">9A</xref>). Lateroventral acicular spines in male specimens from the Karasik Seamount, north of Svalbard, and the Sedlo Seamount conspicuously thick and long (Figs <xref ref-type="fig" rid="F2">2E</xref>, <xref ref-type="fig" rid="F8">8C</xref>), whereas thickness of spines similar to those on preceding segments in other specimens (Figs <xref ref-type="fig" rid="F2">2B, D</xref>, <xref ref-type="fig" rid="F4">4A</xref>, <xref ref-type="fig" rid="F7">7B, C</xref>, <xref ref-type="fig" rid="F8">8B, D</xref>, <xref ref-type="fig" rid="F9">9A</xref>). Tufts of hairs arising from slits in laterodorsal position (Figs <xref ref-type="fig" rid="F2">2A, C</xref>, <xref ref-type="fig" rid="F7">7B–D</xref>, <xref ref-type="fig" rid="F8">8A</xref>). Most hairs of the tufts conspicuously longer than other usual cuticular hairs. Laterodorsal and ventrolateral sensory spots present (Figs <xref ref-type="fig" rid="F7">7B, C</xref>, <xref ref-type="fig" rid="F8">8C</xref>, <xref ref-type="fig" rid="F9">9A</xref>). Type-1 gland cell outlets present in paradorsal and ventromedial position. Small rounded sieve plates present in sublateral position.</p><fig id="F8" position="float" orientation="portrait"><label>Figure 8.</label><caption><p>
                  <italic><tp:taxon-name><tp:taxon-name-part taxon-name-part-type="genus" reg="Echinoderes">Echinoderes</tp:taxon-name-part> <tp:taxon-name-part taxon-name-part-type="species" reg="pterus">pterus</tp:taxon-name-part></tp:taxon-name></italic> sp. n., Nomarski photomicrographs. The holotype male (<bold>B</bold> <abbrev xmlns:xlink="http://www.w3.org/1999/xlink" content-type="institution" xlink:title="Museum für Naturkunde Berlin" id="ABBRID0EAHBI" xlink:type="simple">ZMB</abbrev> 11608, collected at station 55, Mediterranean deep sea off Crete), non-type males (<bold>A</bold> <abbrev xmlns:xlink="http://www.w3.org/1999/xlink" content-type="institution" xlink:title="Museum für Naturkunde Berlin" id="ABBRID0EHHBI" xlink:type="simple">ZMB</abbrev> 11641, collected at station 717, Sedlo Seamount <bold>C</bold> <abbrev xmlns:xlink="http://www.w3.org/1999/xlink" content-type="institution" xlink:title="Museum für Naturkunde Berlin" id="ABBRID0EOHBI" xlink:type="simple">ZMB</abbrev> 11653, collected at station 152-1, Karasik Seamount), and a female (<bold>D</bold> <abbrev xmlns:xlink="http://www.w3.org/1999/xlink" content-type="institution" xlink:title="Museum für Naturkunde Berlin" id="ABBRID0EVHBI" xlink:type="simple">ZMB</abbrev> 11635, collected at station 1167.1, Mediterranean deep sea off Crete). <bold>A</bold> segments 7–9, dorsal view <bold>B</bold> segments 8–11, ventral view <bold>C</bold> segments 8–11, ventral view <bold>D</bold> segments 8–11, ventral view. Abbreviations: ltas, lateral terminal accessory spine; lts, lateral terminal spine; lvs, lateroventral acicular spine; mds, middorsal acicular spine; pe, penile spine; th, tuft of long hairs. Digits after abbreviations indicate the corresponding segment number. Black arrows point to sensory spots. Scale bars: 20 µm (<bold>A–C</bold>), 10 µm (<bold>D</bold>).</p></caption><graphic xmlns:xlink="http://www.w3.org/1999/xlink" xlink:href="zookeys-771-015-g008.jpg" position="float" orientation="portrait" xlink:type="simple" id="oo_215134.jpg"/></fig><fig id="F9" position="float" orientation="portrait"><label>Figure 9.</label><caption><p>
                  <italic><tp:taxon-name><tp:taxon-name-part taxon-name-part-type="genus" reg="Echinoderes">Echinoderes</tp:taxon-name-part> <tp:taxon-name-part taxon-name-part-type="species" reg="pterus">pterus</tp:taxon-name-part></tp:taxon-name></italic> sp. n., scanning electron micrographs. Males (<bold>A</bold> <abbrev xmlns:xlink="http://www.w3.org/1999/xlink" content-type="institution" xlink:title="Museum für Naturkunde Berlin" id="ABBRID0EAJBI" xlink:type="simple">ZMB</abbrev> 11662b <bold>B</bold> <abbrev xmlns:xlink="http://www.w3.org/1999/xlink" content-type="institution" xlink:title="Museum für Naturkunde Berlin" id="ABBRID0EHJBI" xlink:type="simple">ZMB</abbrev> 11662a, both collected at station 66 (Mediterranean deep sea off Crete)). <bold>A</bold> segments 9–11, ventral view <bold>B</bold> left side of sternal plates on segments 10 and 11. Abbreviations: ldt, laterodorsal tube; lts, lateral terminal spine; lvs, lateroventral acicular spine; pe, penile spine. Digits after abbreviations indicate the corresponding segment number. Black arrows point to sensory spots. Scale bars: 10 µm (<bold>A</bold>), 1 µm (<bold>B</bold>).</p></caption><graphic xmlns:xlink="http://www.w3.org/1999/xlink" xlink:href="zookeys-771-015-g009.jpg" position="float" orientation="portrait" xlink:type="simple" id="oo_215135.jpg"/></fig><p>Segment 10 with laterodorsal tubes (Figs <xref ref-type="fig" rid="F2">2A, C</xref>, <xref ref-type="fig" rid="F7">7C</xref>, <xref ref-type="fig" rid="F9">9B</xref>). Subdorsal and ventrolateral sensory spots present (Figs <xref ref-type="fig" rid="F7">7C</xref>, <xref ref-type="fig" rid="F8">8C</xref>, <xref ref-type="fig" rid="F9">9A</xref>). Two type-1 gland cell outlets aligned middorsally. Additional pair of type-1 gland cell outlets present in ventromedial position.</p><p>Segment 11 with lateral terminal spines (Figs <xref ref-type="fig" rid="F2">2A–D</xref>, <xref ref-type="fig" rid="F4">4A</xref>, <xref ref-type="fig" rid="F7">7C</xref>, <xref ref-type="fig" rid="F8">8B–D</xref>). Three pairs of penile spines present in males, with two pairs being tube-like and one pair thick and cone shaped (Figs <xref ref-type="fig" rid="F2">2A, E</xref>, <xref ref-type="fig" rid="F8">8C</xref>, <xref ref-type="fig" rid="F9">9A, B</xref>). One pair of lateral terminal accessory spines present in females (Figs <xref ref-type="fig" rid="F2">2C, D</xref>, <xref ref-type="fig" rid="F7">7C</xref>, <xref ref-type="fig" rid="F8">8D</xref>). Subdorsal sensory spots present. Two type-1 gland cell outlets present middorsally. Tergal extensions very short and truncate; sternal extensions triangular, extending slightly beyond tergal ones (Figs <xref ref-type="fig" rid="F2">2A–D</xref>, <xref ref-type="fig" rid="F4">4A</xref>, <xref ref-type="fig" rid="F8">8B, D</xref>, <xref ref-type="fig" rid="F9">9A, B</xref>).</p></tp:treatment-sec><tp:treatment-sec><!--Section generated to contain objects referenced in tp:taxon-treatment.--><fig id="F1" position="float" orientation="portrait"><label>Figure 1.</label><caption><p>Map of the sampling localities. <bold>A</bold> map of the Northern hemisphere, including the Arctic Ocean, Atlantic Ocean, and Mediterranean Sea <bold>B</bold> enlarged map of the Karasik Seamount <bold>C</bold> enlarged map of the north of Svalbard <bold>D</bold> enlarged map of the Sedlo Seamount <bold>E</bold> enlarged map of the deep-sea canyon off Crete in the Mediterranean Sea <bold>F</bold> enlarged map of the Anaximenes Seamount. Scale bars: 20 km (<bold>B</bold>), 50 km (<bold>C</bold>), 30 km (<bold>D–F</bold>).</p></caption><graphic xmlns:xlink="http://www.w3.org/1999/xlink" xlink:href="zookeys-771-015-g001.jpg" position="float" orientation="portrait" xlink:type="simple" id="oo_215127.jpg"/></fig><table-wrap id="T1" position="float" orientation="portrait"><label>Table 1.</label><caption><p>Data on sampling stations.</p></caption><table id="TID0EJEAC" rules="all"><tbody><tr><th rowspan="1" colspan="1">Sampling region</th><th rowspan="1" colspan="1">Station</th><th rowspan="1" colspan="1">Cruise</th><th rowspan="1" colspan="1">Date</th><th rowspan="1" colspan="1">Depth [m]</th><th rowspan="1" colspan="1">Latitude</th><th rowspan="1" colspan="1">Longitude</th><th rowspan="1" colspan="1">Gear</th></tr><tr><td rowspan="1" colspan="1">Langseth Ridge, central mount on Karasik Seamount</td><td rowspan="1" colspan="1">152-1</td><td rowspan="1" colspan="1">PS101</td><td rowspan="1" colspan="1">28.09.2016</td><td rowspan="1" colspan="1">903</td><td rowspan="1" colspan="2">
                <named-content xmlns:xlink="http://www.w3.org/1999/xlink" content-type="dwc:verbatimCoordinates" xlink:type="simple"><named-content content-type="geo-json" specific-use="{&#34;type&#34;:&#34;Point&#34;,&#34;coordinates&#34;:[61.669444,86.823056]}" id="NCID0ENJAC" xlink:type="simple">86°49'23"N, 61°40'10"E</named-content></named-content>
              </td><td rowspan="1" colspan="1">multicorer</td></tr><tr><td rowspan="1" colspan="1">North of Svalbard</td><td rowspan="1" colspan="1">31</td><td rowspan="1" colspan="1">PS92</td><td rowspan="1" colspan="1">04.06.2015</td><td rowspan="1" colspan="1">1,656</td><td rowspan="1" colspan="2">
                <named-content xmlns:xlink="http://www.w3.org/1999/xlink" content-type="dwc:verbatimCoordinates" xlink:type="simple"><named-content content-type="geo-json" specific-use="{&#34;type&#34;:&#34;Point&#34;,&#34;coordinates&#34;:[18.174167,81.469722]}" id="NCID0EMKAC" xlink:type="simple">81°28'11"N, 18°10'27"E</named-content></named-content>
              </td><td rowspan="1" colspan="1">box corer</td></tr><tr><td rowspan="1" colspan="1">North of Svalbard</td><td rowspan="1" colspan="1">43</td><td rowspan="1" colspan="1">PS92</td><td rowspan="1" colspan="1">15.06.2015</td><td rowspan="1" colspan="1">790</td><td rowspan="1" colspan="2">
                <named-content xmlns:xlink="http://www.w3.org/1999/xlink" content-type="dwc:verbatimCoordinates" xlink:type="simple"><named-content content-type="geo-json" specific-use="{&#34;type&#34;:&#34;Point&#34;,&#34;coordinates&#34;:[7.634444,82.205278]}" id="NCID0ELLAC" xlink:type="simple">82°12'19"N, 7°38'4"E</named-content></named-content>
              </td><td rowspan="1" colspan="1">box corer</td></tr><tr><td rowspan="1" colspan="1">Sedlo Seamount</td><td rowspan="1" colspan="1">717</td><td rowspan="1" colspan="1">M60/1</td><td rowspan="1" colspan="1">24.11.2003</td><td rowspan="1" colspan="1">2,721</td><td rowspan="1" colspan="2">
                <named-content xmlns:xlink="http://www.w3.org/1999/xlink" content-type="dwc:verbatimCoordinates" xlink:type="simple"><named-content content-type="geo-json" specific-use="{&#34;type&#34;:&#34;Point&#34;,&#34;coordinates&#34;:[-26.551667,40.183333]}" id="NCID0EKMAC" xlink:type="simple">40°11'00"N, 26°33'6"W</named-content></named-content>
              </td><td rowspan="1" colspan="1">box corer</td></tr><tr><td rowspan="1" colspan="1">Mediterranean deep sea</td><td rowspan="1" colspan="1">24</td><td rowspan="1" colspan="1">M71/2</td><td rowspan="1" colspan="1">04.01.2007</td><td rowspan="1" colspan="1">2,789</td><td rowspan="1" colspan="2">
                <named-content xmlns:xlink="http://www.w3.org/1999/xlink" content-type="dwc:verbatimCoordinates" xlink:type="simple"><named-content content-type="geo-json" specific-use="{&#34;type&#34;:&#34;Point&#34;,&#34;coordinates&#34;:[26.548611,33.728056]}" id="NCID0EJNAC" xlink:type="simple">33°43'41"N, 26°32'55"E</named-content></named-content>
              </td><td rowspan="1" colspan="1">multicorer</td></tr><tr><td rowspan="1" colspan="1">Mediterranean deep sea</td><td rowspan="1" colspan="1">51</td><td rowspan="1" colspan="1">M71/2</td><td rowspan="1" colspan="1">07.01.2007</td><td rowspan="1" colspan="1">4,323</td><td rowspan="1" colspan="2">
                <named-content xmlns:xlink="http://www.w3.org/1999/xlink" content-type="dwc:verbatimCoordinates" xlink:type="simple"><named-content content-type="geo-json" specific-use="{&#34;type&#34;:&#34;Point&#34;,&#34;coordinates&#34;:[26.191667,34.505278]}" id="NCID0EIOAC" xlink:type="simple">34°30'19"N, 26°11'30"E</named-content></named-content>
              </td><td rowspan="1" colspan="1">multicorer</td></tr><tr><td rowspan="1" colspan="1">Mediterranean deep sea</td><td rowspan="1" colspan="1">52</td><td rowspan="1" colspan="1">M71/2</td><td rowspan="1" colspan="1">07.01.2007</td><td rowspan="1" colspan="1">4,326</td><td rowspan="1" colspan="2">
                <named-content xmlns:xlink="http://www.w3.org/1999/xlink" content-type="dwc:verbatimCoordinates" xlink:type="simple"><named-content content-type="geo-json" specific-use="{&#34;type&#34;:&#34;Point&#34;,&#34;coordinates&#34;:[26.191944,34.505000]}" id="NCID0EHPAC" xlink:type="simple">34°30'18"N, 26°11'31"E</named-content></named-content>
              </td><td rowspan="1" colspan="1">multicorer</td></tr><tr><td rowspan="1" colspan="1">Mediterranean deep sea</td><td rowspan="1" colspan="1">55</td><td rowspan="1" colspan="1">M71/2</td><td rowspan="1" colspan="1">07.01.2007</td><td rowspan="1" colspan="1">4,332</td><td rowspan="1" colspan="2">
                <named-content xmlns:xlink="http://www.w3.org/1999/xlink" content-type="dwc:verbatimCoordinates" xlink:type="simple"><named-content content-type="geo-json" specific-use="{&#34;type&#34;:&#34;Point&#34;,&#34;coordinates&#34;:[26.191667,34.505278]}" id="NCID0EHAAE" xlink:type="simple">34°30'19"N, 26°11'30"E</named-content></named-content>
              </td><td rowspan="1" colspan="1">multicorer</td></tr><tr><td rowspan="1" colspan="1">Mediterranean deep sea</td><td rowspan="1" colspan="1">56</td><td rowspan="1" colspan="1">M71/2</td><td rowspan="1" colspan="1">08.01.2007</td><td rowspan="1" colspan="1">4,327</td><td rowspan="1" colspan="2">
                <named-content xmlns:xlink="http://www.w3.org/1999/xlink" content-type="dwc:verbatimCoordinates" xlink:type="simple"><named-content content-type="geo-json" specific-use="{&#34;type&#34;:&#34;Point&#34;,&#34;coordinates&#34;:[26.191944,34.505278]}" id="NCID0EGBAE" xlink:type="simple">34°30'19"N, 26°11'31"E</named-content></named-content>
              </td><td rowspan="1" colspan="1">multicorer</td></tr><tr><td rowspan="1" colspan="1">Mediterranean deep sea</td><td rowspan="1" colspan="1">62</td><td rowspan="1" colspan="1">M71/2</td><td rowspan="1" colspan="1">08.01.2007</td><td rowspan="1" colspan="1">4,396</td><td rowspan="1" colspan="2">
                <named-content xmlns:xlink="http://www.w3.org/1999/xlink" content-type="dwc:verbatimCoordinates" xlink:type="simple"><named-content content-type="geo-json" specific-use="{&#34;type&#34;:&#34;Point&#34;,&#34;coordinates&#34;:[26.118333,34.418056]}" id="NCID0EFCAE" xlink:type="simple">34°25'5"N, 26°7'6"E</named-content></named-content>
              </td><td rowspan="1" colspan="1">multicorer</td></tr><tr><td rowspan="1" colspan="1">Mediterranean deep sea</td><td rowspan="1" colspan="1">63</td><td rowspan="1" colspan="1">M71/2</td><td rowspan="1" colspan="1">08.01.2007</td><td rowspan="1" colspan="1">4,395</td><td rowspan="1" colspan="2">
                <named-content xmlns:xlink="http://www.w3.org/1999/xlink" content-type="dwc:verbatimCoordinates" xlink:type="simple"><named-content content-type="geo-json" specific-use="{&#34;type&#34;:&#34;Point&#34;,&#34;coordinates&#34;:[26.116389,34.415556]}" id="NCID0EEDAE" xlink:type="simple">34°24'56"N, 26°6'59"E</named-content></named-content>
              </td><td rowspan="1" colspan="1">multicorer</td></tr><tr><td rowspan="1" colspan="1">Mediterranean deep sea</td><td rowspan="1" colspan="1">64</td><td rowspan="1" colspan="1">M71/2</td><td rowspan="1" colspan="1">08.01.2007</td><td rowspan="1" colspan="1">4,399</td><td rowspan="1" colspan="2">
                <named-content xmlns:xlink="http://www.w3.org/1999/xlink" content-type="dwc:verbatimCoordinates" xlink:type="simple"><named-content content-type="geo-json" specific-use="{&#34;type&#34;:&#34;Point&#34;,&#34;coordinates&#34;:[26.115833,34.416389]}" id="NCID0EDEAE" xlink:type="simple">34°24'59"N, 26°6'57"E</named-content></named-content>
              </td><td rowspan="1" colspan="1">multicorer</td></tr><tr><td rowspan="1" colspan="1">Mediterranean deep sea</td><td rowspan="1" colspan="1">65</td><td rowspan="1" colspan="1">M71/2</td><td rowspan="1" colspan="1">09.01.2007</td><td rowspan="1" colspan="1">4,403</td><td rowspan="1" colspan="2">
                <named-content xmlns:xlink="http://www.w3.org/1999/xlink" content-type="dwc:verbatimCoordinates" xlink:type="simple"><named-content content-type="geo-json" specific-use="{&#34;type&#34;:&#34;Point&#34;,&#34;coordinates&#34;:[26.116389,34.416667]}" id="NCID0ECFAE" xlink:type="simple">34°25'00"N, 26°6'59"E</named-content></named-content>
              </td><td rowspan="1" colspan="1">multicorer</td></tr><tr><td rowspan="1" colspan="1">Mediterranean deep sea</td><td rowspan="1" colspan="1">66</td><td rowspan="1" colspan="1">M71/2</td><td rowspan="1" colspan="1">09.01.2007</td><td rowspan="1" colspan="1">4,401</td><td rowspan="1" colspan="2">
                <named-content xmlns:xlink="http://www.w3.org/1999/xlink" content-type="dwc:verbatimCoordinates" xlink:type="simple"><named-content content-type="geo-json" specific-use="{&#34;type&#34;:&#34;Point&#34;,&#34;coordinates&#34;:[26.116389,34.416667]}" id="NCID0EBGAE" xlink:type="simple">34°25'00"N, 26°6'59"E</named-content></named-content>
              </td><td rowspan="1" colspan="1">multicorer</td></tr><tr><td rowspan="1" colspan="1">Mediterranean deep sea</td><td rowspan="1" colspan="1">94</td><td rowspan="1" colspan="1">M71/2</td><td rowspan="1" colspan="1">12.01.2007</td><td rowspan="1" colspan="1">4,147</td><td rowspan="1" colspan="2">
                <named-content xmlns:xlink="http://www.w3.org/1999/xlink" content-type="dwc:verbatimCoordinates" xlink:type="simple"><named-content content-type="geo-json" specific-use="{&#34;type&#34;:&#34;Point&#34;,&#34;coordinates&#34;:[25.975000,34.358056]}" id="NCID0EAHAE" xlink:type="simple">34°21'29"N, 25°58'30"E</named-content></named-content>
              </td><td rowspan="1" colspan="1">multicorer</td></tr><tr><td rowspan="1" colspan="1">Mediterranean deep sea</td><td rowspan="1" colspan="1">1167.1</td><td rowspan="1" colspan="1">MSM14/1</td><td rowspan="1" colspan="1">11.01.2010</td><td rowspan="1" colspan="1">4,353</td><td rowspan="1" colspan="2">
                <named-content xmlns:xlink="http://www.w3.org/1999/xlink" content-type="dwc:verbatimCoordinates" xlink:type="simple"><named-content content-type="geo-json" specific-use="{&#34;type&#34;:&#34;Point&#34;,&#34;coordinates&#34;:[26.125278,34.410000]}" id="NCID0E6HAE" xlink:type="simple">34°24'36"N, 26°7'31"E</named-content></named-content>
              </td><td rowspan="1" colspan="1">multicorer</td></tr><tr><td rowspan="1" colspan="1">Mediterranean deep sea</td><td rowspan="1" colspan="1">1169.1</td><td rowspan="1" colspan="1">MSM14/1</td><td rowspan="1" colspan="1">12.01.2010</td><td rowspan="1" colspan="1">4,344</td><td rowspan="1" colspan="2">
                <named-content xmlns:xlink="http://www.w3.org/1999/xlink" content-type="dwc:verbatimCoordinates" xlink:type="simple"><named-content content-type="geo-json" specific-use="{&#34;type&#34;:&#34;Point&#34;,&#34;coordinates&#34;:[26.125000,34.409444]}" id="NCID0E5IAE" xlink:type="simple">34°24'34"N, 26°7'30"E</named-content></named-content>
              </td><td rowspan="1" colspan="1">multicorer</td></tr><tr><td rowspan="1" colspan="1">Anaximenes Seamount</td><td rowspan="1" colspan="1">918</td><td rowspan="1" colspan="1">M71/1</td><td rowspan="1" colspan="1">17.12.2006</td><td rowspan="1" colspan="1">2,043</td><td rowspan="1" colspan="2">
                <named-content xmlns:xlink="http://www.w3.org/1999/xlink" content-type="dwc:verbatimCoordinates" xlink:type="simple"><named-content content-type="geo-json" specific-use="{&#34;type&#34;:&#34;Point&#34;,&#34;coordinates&#34;:[30.149444,35.503889]}" id="NCID0E4JAE" xlink:type="simple">35°30'14"N, 30°8'58"E</named-content></named-content>
              </td><td rowspan="1" colspan="1">multicorer</td></tr><tr><td rowspan="1" colspan="1">Anaximenes Seamount</td><td rowspan="1" colspan="1">930</td><td rowspan="1" colspan="1">M71/1</td><td rowspan="1" colspan="1">19.12.2006</td><td rowspan="1" colspan="1">675</td><td rowspan="1" colspan="2">
                <named-content xmlns:xlink="http://www.w3.org/1999/xlink" content-type="dwc:verbatimCoordinates" xlink:type="simple"><named-content content-type="geo-json" specific-use="{&#34;type&#34;:&#34;Point&#34;,&#34;coordinates&#34;:[30.164722,35.434444]}" id="NCID0E3KAE" xlink:type="simple">35°26'4"N, 30°9'53"E</named-content></named-content>
              </td><td rowspan="1" colspan="1">multicorer</td></tr></tbody></table></table-wrap></tp:treatment-sec></tp:taxon-treatment>
